# Supplementary material for: Integrative Genomics in Combination with RNA Interference Identifies Prognostic and Functionally Relevant Gene Targets for Oral Squamous Cell Carcinoma
Source: PLoS Genet. 2013 Jan 17;9(1):e1003169. doi: 10.1371/journal.pgen.1003169 (PMC3547824; doi:10.1371/journal.pgen.1003169)
Supplement: Table S1 — Characteristics of patients with metastatic and non-metastatic OSCC. (XLSX) [file pgen.1003169.s008.xlsx]

## Sheet: Sheet1
Table S1. Characteristics of patients with metastatic and non-metastatic OSCC
Category	Patients with non-metastatic OSCC (n=17)	Patients with OSCC Metastatic to Lymph Nodes (n=20)
Age (years)
23-49	2	6
50-59	8	8
60-69	4	3
70-84	3	3
Gender
Male	12	13
Female	5	7
Site
oral cavity (HPV+)	14 (1)	12 (1)
oropharynx (HPV+)	3 (1)	8 (5)
AJCC stage
I	8	0
II	9	1
III	0	2
IV	0	17
Tumor Size
T1/T2	17	14
T3/T4	0	6
Nodal Status
N1	0	3
N2	0	17
Vital status
Alive	11	11
Dead-due to OSCC	3	8
Dead-not due to OSCC	3	1
