# Supplementary material for: Integrative Genomics in Combination with RNA Interference Identifies Prognostic and Functionally Relevant Gene Targets for Oral Squamous Cell Carcinoma
Source: PLoS Genet. 2013 Jan 17;9(1):e1003169. doi: 10.1371/journal.pgen.1003169 (PMC3547824; doi:10.1371/journal.pgen.1003169)
Supplement: Table S5 — siRNA sequences used for gene knockdown. (XLSX) [file pgen.1003169.s012.xlsx]

## Sheet: Flexiplate 250 pmol SO 01403403
Table S5. siRNA sequences used for gene knockdown
Gene Symbol	siRNA Target Sequence 1	siRNA Target Sequence 2	siRNA Target Sequence 3
ADNP2	TAGGTGAAACTAAATCATCTA	CCAGGATGCGTTAATGTATCA	AGCGGGAAGTCTACTTGGCAA
ANKHD1	ATGGTTCGCTTTCTACTTGAA	TAGCACAAGTATTGCTTGCTA	CAAGTGGACACTCGCAGTCTA
C9orf46	GAGGACATACTGGAAACAGAA	ATGCTCGACTTCAGCTGGAAA	CTGGTCCCGATTGTTCCATTA
CECR5	CACGTGGTGAATGACGTGAAT	TGCGAGGTGGATGCAGACCAA	CAGCCTGCAGCTGATCATGGA
CNDP2	CAGGATCGCTACATTAAGAAA	AACGTCCGATTCTGCCTCGAA	CTGGTTGTCATTGAATTGGGA
DCAF10	CTACTTGGATATCAAGACTAA	TAGCTGGGTGAAGAACATCGA	TAGGCTTAAATTATCACGTAT
EXOSC3	CCGGAACAGGAGGACGCGGAA	TTGGAGTTAACTCCCTTAGTA	CAGAAGCGGTATGTTCCAGTA
FAM96A	GAGACTCATGTTTAATACATA	CAGGAAGTTGATCAATCCCGA	ATGCTCATTCTGATACAACTA
FOXK1*	CCCTCCGAGTCTAGAGGTAAA	CTGCTTTGCCCTGTTCGGAAA
G3BP1	AACCCTGGTTCCAACAGAATG	CAGGAGGAGTCTGAAGAAGAA***	CAGAAAGAAATCCACAGGAAA
HAUS1	CCGCTAGGAGTTCCTAGTAAA	AAGCGAGAACTAGATAGCATT	CGCAGGTTGCTGCGTGGTTAA
HIRA	AACGAAGGGTTTGAATACCGA	GCAGGCGATTCTGTCAATAAA	CTGGGTCAACCACAATGGCAA
KDM4C	CAGATATTAATGGGAGCATAT	TCCCAGAAGTTCGATTCACTA	TACATCGGAGGGAAAGACTAA
KIAA1432	CTCCACCACATTCTACGTCAA	TCCTTGCGTGTTATAACATAA	CAGCTGGGCTTTGAACTAATT
KIAA2026	TCCGGAAGCAAGCCCGATAAA	CAGCCTATGGTGGATCCTAAA	TTGGGCCACGTGATAGATAAA
KIF11**	ACGGAGGAGATAGAACGTTTA
MALT1	TAGATAGAGGTTAAGAATCAA	CACAGTTGATACATAGTTGTA	CTGGTAATCCAAGTAATGTTA
PCYOX1L	TAGCTAGAAACCAGAAGACTA	ACGCAGCGCTTTATTGATGAT	CCCGAGGTTTGCACTCCATGA
PIAS1	CCGGATCATTCTAGAGCTTTA	AAGCACGGACGCAAACACGAA	AGGCTCCATATGAACACCTTA
RAF1	AAGACGTTCCTGAAGCTTGCC	CAGATCTTAGTAAGCTATATA	TGGGAAATAGAAGCCAGTGAA
RG9MTD3	CAGGGACCACATTTAATGCTT	TCGGTGGGCTTGTGGATGAAA	CAGAGCTTCACAATAATGTCA
SAP18	AGCCACGGGATTGTATGAAAT	ACGGGTCTTCACCACCAATAA	GAGCGTATGGTTAAGCCCAAA
SMAD2	CAGGTAATGTATCATGATCCA	CAGCAGTTACACTAACCCTTA	CTAGAAATACTCTCCCATTAA
SMAD4	AAGCAGCGTCACTCTACCTAA	CCCTGTTAAACAGTAGTTGTA	AGCAAGGTTGCACATAGGCAA
SNRK	CACCACTGAATTGGAACGGAT	CACAGTATACTTACTAAACTA	TAGCTGTGAGACCGAATTAAA
UBE2D2	TACGTCTTAGGTGAAAGTTAT	TTCCATTGGCAAGCTACAATA	AAGGATATCTTACGAGTAATT
UHRF2	AAGCGGTACTCTAGAAATGAA	CACATACATAGTGTTACTAGA	AGGAGATTATGTCTACGTTTA
WDR7	ACCAAGGCCAGTAGAAAGCTA	TGCCACGGACATTACCCTGAA	CACGATCGTAACAGGATGTCA
ZADH2	TACGATGGTCTCAACACCTTT	ACGCTTACATTCAATTCTTTA	ACCCGTAGGTACCGTCCTTAA
ZCCHC7	CAGATAGCTAATAACCGAACA	AAGCCTAAATCTGAAGAGAGA	TACGAAGATGATCTTTATCGA
* Only two siRNA were available and used for knockdown FOXK1
** KIF11 siRNA was used as positive control
*** most effective siRNA for knockdown of G3BP1
