# Supplementary material for: Integrative Genomics in Combination with RNA Interference Identifies Prognostic and Functionally Relevant Gene Targets for Oral Squamous Cell Carcinoma
Source: PLoS Genet. 2013 Jan 17;9(1):e1003169. doi: 10.1371/journal.pgen.1003169 (PMC3547824; doi:10.1371/journal.pgen.1003169)
Supplement: Table S6 — MISSION siRNA Human Gene Family Set used for kinase knockdown. (XLSX) [file pgen.1003169.s013.xlsx]

## Sheet: Sheet1
Table S6. MISSION siRNA Human Gene Family Set used for kinase knockdown
Gene Symbol	Accession #	Gene ID	siRNA Target Sequence 1	siRNA Target Sequence 2	siRNA Target Sequence 3
AAK1	NM_014911	22848	AUUUGAGUCCCUCAAUUAGTT	UGACUUUACCAAUUACAGCTT	AGUCUGCCCAGCUUUAGGCTT
AATK	NM_004920	9625	UAGUCACCAAUCUUCACCGTT	UUCUCGGUGUCAUAGCCACTT	UGUACAGACACCCACUGUGTT
ABCC1	NM_004996	4363	UUCGCAUCCACCUUGGAACTT	UACGUGGUGACCUGCAAUGTT	UACGUCUUGGUCUUCAUCGTT
ABL1	NM_007313	25	UUUCGAGGGAGCAAUGGAGTT	UAGACAGUGGGCUUGUUGCTT	UGAAUGAUGAUGAACCAACTT
ABL2	NM_007314	27	AAUUGAGAAGGUAUUGUAGTT	UUCUAGUAGGUCAUAGACCTT	UACCAGAUUAGGAUGCUUGTT
ACVR1	NM_001105	90	UAAUGUCGGGUCUGAGAACTT	UGAAGAUAGUCGUACAACGTT	UCCAAAGGCCCAAAUAUCGTT
ACVR1B	NM_004302	91	UGAUAGUCAGAAACAAGCCTT	UUGUCAGCAGCAAUAAAUCTT	UCCAGGCUUCCCUUGGGUGTT
ACVR1C	NM_145259	130399	UCUCGAUGAGCAAUAGCAGTT	UUCCUGAAGCACAAUCGUCTT	UGGUACUCCUCAACAAUUCTT
ACVR2A	NM_001616	92	AAGGCCAACCCAAAGUCAGTT	AUAUGACACAGUUCAUUCCTT	AUCCUCUAGCCAUGGUUUCTT
ACVR2B	NM_001106	93	UCUACUUCGAGGUUGGAGCTT	AAUGGUGGGCCUCAUCUUCTT	UCAGGAGCCAUGUACCGUCTT
ACVRL1	NM_000020	94	UGCAGAAAGUCGUAGAGGGTT	UCUGCAGAAAGUCGUAGAGTT	UCGCGGUGGGCAAUGGCUGTT
ADCK1	NM_020421	57143	UUCCGCACCAGUACAUUGCTT	AGGAAAUCCAGCUCCAAAGTT	AAAGGCAGGUUCUUCUUGGTT
ADCK2	NM_052853	90956	AAAGUUAUCCACAAAUAUCTT	AAGUCCACGGGAAUUCCUGTT	UCACAUUCCGGAAGUUGACTT
ADCK4	NM_024876	79934	UGGCCAAGCGGCUGAUGCGTT	UUGCGGUGCAGGGCAUAGGTT	UGGACAUCGCUCUGAAUGCTT
ADCK5	NM_174922	203054	AACGUUGCCAGGAUGUGGGTT	UUCCGCACCAGAACGUUGCTT	UGGUGCACCACCAGUAGUCTT
ADK	NM_006721	132	UUCUCAGGAAGCAAUUAGGTT	UGAUGCUUGCUGCAUAGUGTT	UAUCAACAUAAGGCAUAACTT
ADRBK1	NM_001619	156	AUCGCUCUCAAUGAAUUUCTT	AUGAAGCUGAGCUUGUCUGTT	ACGAGCGAGAGCAUGAUGCTT
ADRBK2	NM_005160	157	AAAGAGUUGAUGUCACUUGTT	AAGGUGGUAGUGCAAAUCGTT	UUGGUCGCAAUCAAGUAGCTT
AK1	NM_000476	203	AUUUCCGACAGCUUCUUGCTT	UUAGAAAUUCCUUUAGUGCTT	AAGCACAUGAAUCAACUCCTT
AK2	NM_013411	204	UUCGGAUCAGCAGAGAGUCTT	AAUCACAGAAUCAAGCUUCTT	UCCCAGCAUCCAUAGUUGCTT
AK3	NM_016282	50808	UUCCCUUGGUCAAUGAAAGTT	ACUAUUAAUAGUUACACACTT	UGAAAGCCUUGGCUAACACTT
AK3L1	NM_203464	205	UAACGGUUCACCAGUGACGTT	GAAUAUUCAAACUGAUCACTT	UAUUCAAACUGAUCACUAGTT
AK3L2	NM_001002921	387851	UAACGGUUCACCAGUGACGTT	GAAUAUUCAAACUGAUCACTT	UAUUCAAACUGAUCACUAGTT
AK5	NM_174858	26289	UAACAAUGCCCUCUUCAUCTT	AUGUAUUGGAAUCCAUAUCTT	AACCAAUGGAGCAGCAUUCTT
AK7	NM_152327	122481	AUUGAUGUCCCGGUAGUUGTT	AGAUCAAGAACAUGGAUUGTT	UCUGUUAAACCAUAAUUUCTT
AKAP13	NM_006738	11214	AAGCAGAUCCGCCAUCAUCTT	AAUCCGCUGAGUUACAAGCTT	UCACGUACAAGCUUCUUCCTT
AKT1	NM_005163	207	UAAAUACAGAUCAUGGCACTT	AGUACUUCAGGGCUGUGAGTT	AAUACCUGGUGUCAGUCUCTT
AKT2	NM_001626	208	UGACCUGAGGUUUGAAGGGTT	AUGACAAAGGUGUUGGGUCTT	UGUCGACCUCGGACGUGACTT
AKT3	NM_005465	10000	UCACGGUACACAAUCUUUCTT	AAUGUGUUUGGCUUUGGUCTT	UUCGAGGAAAUUUAAUGUCTT
ALDH18A1	NM_001017423	5832	UUCGGAGUGACUUCACUUCTT	UGACUCCAUGGAUUGAGAGTT	UGGAUAUUCACAUUUAGAGTT
ALK	NM_004304	238	AUGGUAUCCUCGUAAUGACTT	AAUGCUUAAUAUUCACUUCTT	UGGUACUGAGCAAUAGAGCTT
ALPK1	NM_025144	80216	ACACGUGCCACGGAUAUUCTT	UAGGCCAAGCCAUAUUCUGTT	AGAUGUCUGCCAGUAUACCTT
ALPK2	NM_052947	115701	AAGCACUCAUUAUUAGCAGTT	AAGCGUGAGUCAUUAUUGGTT	UACGGGAUAUUGUUCUCAGTT
ALPK3	NM_020778	57538	UACUGCCUCCUCAGAUCUGTT	UCAAUGAUACCUUGACUUCTT	UACCAGUCGCCCAAAGAGCTT
ALS2CR2	NM_018571	55437	AAUCGGUCACUAUUUACUGTT	UUUGGCAGCCCUAGAAUUCTT	AUCAACCAAGUAUUGAUGGTT
ALS2CR7	NM_139158	65061	UCUCGGAUAGCUGUAAAUGTT	UUUAAAGCCACUAGUUGUCTT	UGCAGGAGCACAAUAUUGGTT
AMHR2	NM_020547	269	UACUGGGUCAAGUAGUGGCTT	UUCCCGAAUGAGCACAUUCTT	UAGGCCUGGAAGUUCGUACTT
ANKK1	NM_178510	255239	AUGUUGAACCCUGAGUAUGTT	UAAACUCCAUCACAAUACCTT	AUUUGCGUGAUGUUCUAGGTT
ARAF	NM_001654	369	UUUCGUCCCUUGAUGAGUCTT	AACUGUUGGCGGUUGGUACTT	UGCUGGUGGAACUUGUAGCTT
ATM	NM_000051	472	UUCGUAGUCUAGUAAUGGGTT	UCUAGUAAUGGGUUGUAACTT	UACACUGCGCGUAUAAGCCTT
ATR	NM_001184	545	UGUACCAUGAUGUAGGAUCTT	ACACGCAUGGGAUAAGAUGTT	AAAUUCGAGAGAUCAAUUGTT
AURKA	NM_198435	6790	UGAAGUUCUCUAUAAACUGTT	ACUGUUUGCUAGCUGAUUCTT	AAUUCAACCCGUGAUAUUCTT
AURKB	NM_004217	9212	UACACGUUUCCAAACUUGCTT	UUCAGCUCUCCCUUGAGCCTT	UCAUCAAUUGUGAAGUGCCTT
AURKC	NM_001015879	6795	UUCUGGCGGCAAGUAGUCCTT	UGUCAUGGCAGUAGGUCAGTT	UGGAAAUAGUUAUACAGGCTT
AXL	NM_001699	558	UGACAUAGAGGAUUUCGUCTT	UCAUGAAAGGUAAGAUGACTT	UUCCCUGGCGCAGAUAGUCTT
BAIAP2	NM_017451	10458	AGACUUCAGCAUUUCUUCCTT	AUGGCCUUCACCCGCAUACTT	UCUUCAGCGCAGCACUCAGTT
BCKDK	NM_005881	10295	UAGGUGACUCUCCAUUGUGTT	UUCCAAGCCUCGAAGUCAGTT	UAGGGAGUGUCUAGGUGACTT
BCR	NM_021574	613	UUCUGAAACACUUCUUCUGTT	UACGGAUGGCCCGAUUAGCTT	ACCAUUUGCAGUCAUACUGTT
BLK	NM_001715	640	UCUUAUAGUGCUUGAUCAGTT	ACAGAGCCACCACGAAAUGTT	UUCAUGCGCUCAAUGUAUGTT
BMP2K	NM_198892	55589	AUAGUUCCCACCAUCAUUCTT	UUAAGCAAUGUAUGUUACGTT	UCUGGGAUGGUGAAGUUGCTT
BMPR1A	NM_004329	657	AACGGACCUAUGACAACAGTT	UAGGCCGAAGCUGUAGAUGTT	UUUCGCCACGCCAUUUGCCTT
BMPR1B	NM_001203	658	AACCCAAUGCUGUAUCGAGTT	AAGUCUCUCAGGGAUUCUCTT	UAGGUCUUUAUUACAUUCGTT
BMPR2	NM_001204	659	AGAUCCAUUGGGAUAGUACTT	UAUACUGCUCCAUAUCGACTT	UCGAUUGUCUCCUUGAGUGTT
BMX	NM_203281	660	UGCGCUAGACUGGUACUUGTT	AUUAUGCCUUGCUACUUUCTT	ACUUGACUCAGGGAAUUCCTT
BRAF	NM_004333	673	UCUGCCCAUCAGGAAUCUCTT	UGUUUGAAUAAGGUAACUGTT	AUCUAUAAGUUUGAUCAUCTT
BRD2	NM_005104	6046	AGAACCAGGAGCCAAGAUGTT	UGCAGCUGGUUGGUAACUCTT	UCAAGUCUCCUCUUAAUAGTT
BRD3	NM_007371	8019	UAAAGCUUGGGCCAUUAGCTT	AAACAAGACUUGACAUAUCTT	UUCCGGGCGGGCUUCUUGCTT
BRD4	NM_014299	23476	AUGAUCUUAUAGUAAUCAGTT	UAGACAUUUGGGAAGUUUCTT	AUUAAGACUAUGUCAUCUCTT
BRDT	NM_207189	676	AGCUAUAUUCUGUUGAGUGTT	UCAGAUUCUAACAUCGUUGTT	AAUAAUCAGGCAACUGUAGTT
BRSK1	NM_032430	84446	AACUUUCGGGCCUCCUUGGTT	UUCUGAAUUUGCUCCAGACTT	UGCCGAAGUCUGCAAUGCGTT
BRSK2	NM_003957	9024	UCGGGCGGGAUAAAGUGCGTT	AUGCCGUUCUCCUUCUGCGTT	UAUCAACCUGGAACUUGACTT
BTK	NM_000061	695	UGAGUCCUGCAGAGUUGUGTT	UAGUAAAUCUCUCAUAUGGTT	AAAGUCAUACUCAUAGUAGTT
BUB1	NM_004336	699	AACCUUAUGUGUUUCACACTT	UACGUGCUGGAUUAACCUCTT	AGGCGUGUCUGAAAUAACCTT
BUB1B	NM_001211	701	UUCCCUACCUUCCAUAAGGTT	AAACGCCCUAAUUUAAGCCTT	ACUCGGAAGCAAUUUGCAGTT
C1orf57	NM_032324	84284	UCCUCAAGACGGGUAGUGCTT	UCGGCAUUCCUCAAGACGGTT	AGGUCGACCACAUACUGCCTT
C6orf199	NM_145025	221264	UGUAUCUUGGUGCAAUAAGTT	UGCAAGAGUACGAAAUAGCTT	AGUUUGGUUAGAAUAGCUGTT
C9orf96	NM_153710	169436	UGAUGUUGGAGGGUUUGAGTT	AUCAAGGGCAGAAGAUUCCTT	AUCAAGGUCAGUUCCAUACTT
CABC1	NM_020247	56997	AGAACCAGGAUGUUGUAGCTT	AAGGAUCUGUCAUAUUCCCTT	ACAAAGUUGCCCUUUCAUCTT
CAMK1	NM_003656	8536	AGGAGAGUCAAACUCGUACTT	UAUCUAGAGCUGUAUCUCCTT	AAUGUCCUCCGCCUGCUUCTT
CAMK1D	NM_153498	57118	UUGGACUCCUCAUCUUGACTT	UCUGUGGAGAUAGUACACGTT	UUUAUUCGGGUCCUUCUCCTT
CAMK1G	NM_020439	57172	UCAGUGAUCAUGAUCUUAGTT	UGACUGAUGGGUAGAUGUCTT	UCCGUUUCUUCAUAGAAUGTT
CAMK2A	NM_171825	815	UGACAUGGGAGAAUUCCAGTT	UGCGUGAUGCGGAUGUAGGTT	AGGCGAUGCAGGCUGACUCTT
CAMK2B	NM_001220	816	UUCAGAAGGCGGCAGAUCCTT	AUAGCUAGGCCGAAGUCUGTT	UUUGGUGACAAUGGAGAACTT
CAMK2D	NM_001221	817	UCAGUUGACUCCUUUACUCTT	UGAAGUCGCACAAUAUUAGTT	AACAGUAGAACGUUGACAGTT
CAMK2G	NM_172170	818	UGGACAUUGAGCCACUUGCTT	AUACAGUGGCUGGCAUCUGTT	AAUCUGAUGUAUACAGUGGTT
CAMK4	NM_001744	814	AACAGAAUCACUAUAGUACTT	UUGCAUAAAGAAGAUUCUCTT	UCCACAAAGUAAGAUGUAGTT
CAMKK1	NM_032294	84254	UCAUUGCAUAGUGUCUGUCTT	UAGGCCAGCCUCACCACACTT	AAAGCUUCCUGGCUGAGAGTT
CAMKK2	NM_006549	10645	UUGACGACACCAUAGGAGCTT	UUGCUCACACCAAAGUCAGTT	UUGAUGUGCCCAUCUUCUCTT
CAMKV	NM_024046	79012	UGCCGUACCACGUUGCUUGTT	ACCUGUCCCAAAUCAUAUCTT	UCCUGUGCACGAUCUUGAGTT
CARD14	NM_024110	79092	AGCGCAUUCACCUUCUCCCTT	UGAAAGACCAGGGUUCUUCTT	UAGGAGCUCAUAAUCCAGGTT
CARKL	NM_013276	23729	UUCGGAAGGCACUCAUUUGTT	AUCAUGCGUGAAUACACAGTT	AAUUCACAGCAGUCGUUUGTT
CASK	NM_003688	8573	AAACCUGGAGUAAUAGUUGTT	AAUAACUCUACAAUGUGUGTT	AAACAGUGAUCCUUUCAGCTT
CCRK	NM_012119	23552	UGAACUAGUGUUUAAUGGCTT	UGCCUCGAGACCAACCCUCTT	AACAGCGACUCCUCAAGAGTT
CCT2	NM_006431	10576	AGGAAUCUGCCAAACUUCCTT	UCAUCUAAAUAGGAAUCUGTT	UCUGUUAUACCCAGGAUAGTT
CDC14B	NM_033332	8555	AAGGCCCGAAGUCUAUCACTT	UAGGAAUUCUUUGACAAUGTT	UCAAGGCCCGAAGUCUAUCTT
CDC2	NM_001786	983	UGACAUGGGAUGCUAGGCUTT	UCGAGAGCAAAUCCAAGCCTT	AUAGUCCUGUAAAGAUUCCTT
CDC2L1	NM_001787	984	AGAGCCACAAUUUCAUCUGTT	UAACGGUGACGAUGUUGGGTT	UCCCUCAGCGACGUGAUCGTT
CDC2L2	NM_033531	985	AUCGAUUUCCGAAUUCCCGTT	AAAUACUCAUGCUUGAGGCTT	UCACGAUGUAGAUCUUGUCTT
CDC2L2_4	NM_033536	985	ACUUCCCUGCGGGCCUCCCTT	AGUCCUCUCUCAUCGUUCGTT	CAGACACUUCCCUGCGGGCTT
CDC2L5	NM_003718	8621	UAGUAUACGGCCGACUUUCTT	UGGACUCCCACAUAUUCGGTT	AAGAGGAUCCAAAGUUGUCTT
CDC2L6	NM_015076	23097	AACCUAUUGCCCAUAUAUCTT	UUCAAUGCAGACAUAUUGCTT	UUCCUGUGCCUUCAAUUUGTT
CDC42BPA	NM_003607	8476	UACACCGAGAGAUAUGGUGTT	UGGUUUAGCCCAUUCUAGGTT	UGACUGAGCCACUGAAUACTT
CDC42BPB	NM_006035	9578	AAUAUAAGGUGCUUCUAGGTT	ACACUCAGGCCCGUAUUUGTT	UUGACAUGGCCUUUGUAGGTT
CDC42BPG	NM_017525	55561	UAGGUGAAGCCCACGAAUGTT	AAGGACUCAGCAUAGAAGGTT	UGUGAGCCGGGCUUAGCAGTT
CDC7	NM_003503	8317	AACUACAUGAUCAUUCUUCTT	UCCCAUGACAUUAUCUUGCTT	AGUACAUCCACAGUCUUUGTT
CDK10	NM_003674	8558	AACCCAUGCACGGGACAGCTT	GAUACGAAGGUCUUCUGGGTT	AUACGAAGGUCUUCUGGGCTT
CDK2	NM_001798	1017	AAGUCUGCUAGCUUGAUGGTT	AAUAUUAGGAUGGUUAAGCTT	UGGUACGGCAAAUCUAACGTT
CDK3	NM_001258	1018	UUUCGAGUCACCAUCUCUGTT	AUUGGGCACAAUCUCUUCCTT	UGCUGCCCAAGAGAAUCUCTT
CDK4	NM_000075	1019	AUCCUUAUGUAGAUAAGAGTT	ACAACCACGGGUGUAAGUGTT	UUGCUCACUCCGGAUUACCTT
CDK5	NM_004935	1020	AGUGUGACCACCUCAGCUGTT	AGAGGCCGCCCAGCAUUGGTT	UUGUGGCCGGGUACAUCGGTT
CDK6	NM_001259	1021	AUCGAUAUCUGUUACAAACTT	AUCCUUUAUGGUUUCAGUGTT	UUGAUCGACAUGUUCAAACTT
CDK7	NM_001799	1022	UAAGAAUAAGCCUUGUAUGTT	UAUUUGGAUGACUUAGCUCTT	UUGUAUGAGAUCUAGUAAGTT
CDK8	NM_001260	1024	AAUAGUGACUUCACCAUUCTT	AUCCAAAUCUGCUAAAGGCTT	AAAUAUACACCCUAUAGCCTT
CDK9	NM_001261	1025	UGAUAAGCACAUUAGCAGCTT	AUAGUUGUCCACGUUUGGCTT	UGUCACCACACGGUUGGUGTT
CDKL1	NM_004196	8814	UCUGUAUAGUAGUCACUCGTT	AUUUACAGCUUGCAGUGUCTT	UUUGGUAUCUGUCCAACUCTT
CDKL2	NM_003948	8999	AAUUGGUAUAGUCUCAGUCTT	UCCACGCUGACAUUGCUGCTT	UUUCAGGCAACCUUACUCCTT
CDKL3	NM_016508	51265	AAACUGAACUACUUAGCAGTT	AAGCCAUUACAGUUAGUGCTT	ACCAAGUCCACCUUCAUACTT
CDKL4	NM_001009565	344387	UUGGGAACAGGUUAAUCUGTT	UAAUCUGUCAUCUGGAUUCTT	UGAUUAUCAGAUAAAGUUGTT
CDKL5	NM_003159	6792	AAGAAACUCUAGUUGACACTT	AUCGCCACAAUUUCAUGUGTT	UCAUGUGUUUCCUUGUGUCTT
CERK	NM_022766	64781	AGGAUCAAGCAGCGAUGUCTT	AACCGUUACAGAAUAAGUCTT	UGCAAUAGAGCCACUAACGTT
CERKL	NM_201548	375298	UUAAUCUGGUAUUAGGUGCTT	AACACAGGCAAGGAAUUGCTT	UUACAGUCAGAUUUGGGAGTT
CHEK1	NM_001274	1111	AUUGAUACAGAUCUCUUUCTT	AUUGAUAGCCCAACUUCUCTT	UCAGUUACUCUAUUCACAGTT
CHEK2	NM_001005735	11200	AAUGCCUUAGGAUAAACUGTT	UGCUGAACCAAUAGCAAACTT	UGAACCAAUAGCAAACUUCTT
CHKA	NM_001277	1119	AUUGUAACUGAGCAAUUUGTT	UGUAUUCGAAAUCAAUGAGTT	UCCAGCAACAAGAUAUUACTT
CHKB	NM_152253	1120	AGCGACAGGCCCUAAAGCCTT	AGAAGGCGGAUACACAUAGTT	UGAGUAUAAUCAUAAACCCTT
CHUK	NM_001278	1147	AUAGCAACAACUUCCAUAGTT	UCCCUGACGUCUUCCAUAGTT	UUCAUGCAAAUAUCGAAUCTT
CIT	NM_007174	11113	UACUUCGAGUGAGUUGAAGTT	AGAUUCGUAGAGAUCACUCTT	UUUCCGGAUGCAGUAUUUGTT
CKB	NM_001823	1152	UCCGUCAUGCUCUUGAGCGTT	UCAUUGUGCCAGAUACCGCTT	UCUGGGCAGGCAUGAGGUCTT
CKM	NM_001824	1158	AGUGAAGCCAGAUGGAGUCTT	AGUCUUGUGCUUGUCAGUGTT	UCAGUCUUGUGCUUGUCAGTT
CKMT1B	NM_020990	1159	UUACUGGCAUCUAGAUCCGTT	ACACGUUCCACCUCUCGUCTT	UAACGUCCAGCCAGGUCACTT
CKMT2	NM_001825	1160	AUACUCGUUUCAUAUUGCCTT	AAACAGCAGAGAAGCAUUGTT	UGCGCUUGGAGGAAAUAGCTT
CLK1	NM_004071	1195	AUAUCUGCCGGCAGAACUGTT	UUAUUAAGGUGCGUUCAUCTT	AUUUGCAGCGCUUGUUCUCTT
CLK2	NM_003993	1196	AUCGUCACCGACUGAUAUCTT	ACCAGGAGCGACUUCUUCGTT	ACUUCUUCGUCGCUUAUGCTT
CLK3	NM_003992	1198	AGGCGAUGCACAUGUGACCTT	UCUCCUCACAGCUCUUGUGTT	UAACUCUUCAGAGGUUUGCTT
CLK4	NM_020666	57396	UAGUAAGACCACUGAUUCCTT	UAUUCGUCAACGUAUCUCCTT	UCUUCGAACCAGGUCAAACTT
CMPK	NM_016308	51727	UAUCUCAACUGGUACAAUCTT	AUAUAAGUCAAUAAUUGGCTT	AAUAAUUGGCUUUGUUGACTT
COASY	NM_025233	80347	AUCAAGAACCUCAAACGUGTT	UCAAGGAGGGCUUGAUGUCTT	UGUCCGUGAGUAUCUUCAGTT
CRKL	NM_005207	1399	UCGCGGACGAGGAACAUACTT	UGGCCAUUUAUAUUCAUCCTT	AGGGCAACAGCAAUCACUCTT
CRKRS	NM_016507	51755	AUCCGGUCCUUCAUCGAUCTT	UCACGGCUGGGUUCAACUCTT	AUGACGACUGCGUGAACUGTT
CSF1R	NM_005211	1436	UAUUAUGAAAGUCAGAUUGTT	UCCGUGAUGACCAGUACAGTT	UUGGUCAACAGCACGUUACTT
CSK	NM_004383	1445	UUGACGGCGACUUUGUUCCTT	UUCCCAGAGAAGGAUUCCGTT	UUGGUGAGACCAAAGUCGCTT
CSNK1A1	NM_001892	1452	AAGUACAUCGCAAAUUCUGTT	UUAAGUACAUCGCAAAUUCTT	UUUGUUGCAGCCUUUAGCCTT
CSNK1A1L	NM_145203	122011	UUACAGAGGCUACACUUUGTT	AACGAGUUCGGCUUUGGAGTT	AAACCAGACAUCACGUUUCTT
CSNK1D	NM_001893	1453	ACACAUUCAAGCUUGAUGGTT	UGAAUGAAUGUAUUCGAUGTT	UAUGUGGCAAAUUCGGAAGTT
CSNK1E	NM_152221	1454	ACCAUCACGUUGUAGUCGCTT	UUCGGAGGGAUAGCCUUUGTT	ACGUAGGUAAGAGUAGUCGTT
CSNK1G1	NM_001011664	53944	AAUGUGUCAGCCUUGAGUCTT	UAUAAUGUGUAUAACAUGCTT	AAAUGAGGUUCUUUGAGUGTT
CSNK1G2	NM_001319	1455	AUCAGCACCGUCUUGAGCGTT	UAGUCGAACACGAAGCCACTT	AGAUUAGGCUCUUGGUGUGTT
CSNK1G3	NM_004384	1456	AUCUAGCUGUUCCUGUAAGTT	UCACAUAACACUUCUAUUGTT	AUACCUCUCCUUUAAUGUGTT
CSNK2A1	NM_001895	1457	UGAAGUAUCGGGAAGCAACTT	AACCCAAACUCCACAUAUCTT	UGAAACGUGGAUCUAAUUCTT
CSNK2A2	NM_001896	1459	UGUUCCACCACGAAGGUUCTT	AACCGGAUAUCAAAGUCUGTT	AAUCCAGAGCUUUAAGUAGTT
DAK	NM_015533	26007	UUUCAGGAGAGGCUCAUCCTT	UGACAGGCCACCCAGGUUGTT	UCCCUAUGAAACCAGCAUGTT
DAPK1	NM_004938	1612	AUCCUGGACAUCGAUUCUCTT	UUCGAAGUACCUUCAUGUCTT	UGAGCAACUGUAGUAUUUGTT
DAPK2	NM_014326	23604	UGGAGAAUUAAGAGCUUUGTT	UCUGGAGCAACAAAUUCCGTT	AGUCAAUCAGCUUGAUGUGTT
DAPK3	NM_001348	1613	UGUUCUCGAAGAUGUCGUGTT	UGAACCAGGGCUGCAUUCGTT	UGCACGAAGCGCAUCUCGGTT
DCAMKL1	NM_004734	9201	UCCCUUUGAAGUAUCGAUCTT	AUGGUAAUGAGCUCCUUUGTT	AUCAGAAGAACGAUAUUGGTT
DCAMKL2	NM_152619	166614	UAAUCGACUUUACGAAAUGTT	UCAAUCAGGUGUUCCUUUCTT	ACGACAUUCACUAUGAUCCTT
DCAMKL3	XM_047355	85443	UUUCAAGGUAGUAGAUUUGTT	UCGCAUCUGAUAAUUUCACTT	AGCAGCAUCAGAGAUAUUGTT
DCK	NM_000788	1633	AUGUUUAUAAUGAAGCUUCTT	UGAAGAUAAUCGAAGUUGGTT	UAUACCUGUCACUAUACACTT
DDR1	NM_001954	780	UCGCUGAAGAGUAACCAGGTT	UUCGCUGAAGAGUAACCAGTT	UAGAGGUUCCGGCUCAUGCTT
DDR2	NM_006182	4921	UUACCCACUAAACAGUUUCTT	AUGGUAUUGACACUUGAUGTT	UAUGUCAGCCUCUGCAUAGTT
DGKA	NM_001345	1606	UCGGUGAUGACUUUAGCUGTT	UGGCCCAUCUCAAUUGCACTT	AUAAUCGGAGCCCUAUCUCTT
DGKB	NM_004080	1607	UCUCAGACCGCCUGAUAGGTT	AAAUAUGGUCCUUCAAAGGTT	ACCUUCAACCCAGUAAUGGTT
DGKD	NM_152879	8527	UUCUCGAGGCCGGAAUAUCTT	UAGCUGUUUGAAUCUUCUGTT	AAAGUCCAGGGAUAUCUUCTT
DGKE	NM_003647	8526	UUUCUUAAGUUGUAGUAUCTT	AACUAUAAUACCUUCCAAGTT	AGUGGAAAGACCCAUAUACTT
DGKG	NM_001346	1608	AGACAUCAUAGCUAAUCGGTT	UUCCUGUAGAGACACAAAGTT	UGGUCGUGGAGUUUCUUGCTT
DGKH	NM_152910	160851	ACCAAUAGAGGACUAACACTT	UCCAAUCCCAAAGUAAUUGTT	AACCCUUUGUUCUAAAUUCTT
DGKI	NM_004717	9162	UAAGAUCACCAGCUAUUACTT	AAGUUAGAAGCAUGACUUCTT	ACAUGUUUGGAUAGAUCUCTT
DGKQ	NM_001347	1609	AGGUCGAAGACCUGAUGAGTT	AAGAUGAGGCCUUCAAUACTT	UCGUCCAUCAGCAUCGUCCTT
DGKZ	NM_201532	8525	AAUCUCAUCCUGUGCGAUCTT	AAGUCGUUCCUCUUGGCAGTT	UCUCAUCCUGUGCGAUCUCTT
DGUOK	NM_001929	1716	AUCAUUGACAUCCAACACCTT	AUCAUAUCCAGCAAGUUUCTT	AUGUGUAGGACCAUCGUGCTT
DLG1	NM_004087	1739	UAAUAACAUGGAGGAUAUCTT	UGAAUGACUGCCCUUUAUCTT	AAACCAAGCCCUGAAUUUCTT
DLG2	NM_001364	1740	AACCGCUUGAUAGCAUUUCTT	UAUCAGGUGGACCAUAAGGTT	UGAUAACGUGGAGAAUAUCTT
DLG3	NM_021120	1741	AGUCCGAUCAUAAUCAAACTT	AGGGCCCUGACAUACAAGGTT	AUGGCUGUAAAGUACUCUCTT
DLG4	NM_001365	1742	ACUUGUGCGCCUGAAUGUCTT	AAUAAGAGGUUGUGAUGUCTT	UGACCGCCAGGAUCUUGUCTT
DLG5	NM_004747	9231	UAGCGUGCGGAGCAAUGUCTT	UGCGUUCCGCCUUGAACUGTT	UUCAUUCAGAGACUUGUUGTT
DMPK	NM_004409	1760	UGCGAACCAACGAUAGGUGTT	AAAUUUCCCGAGUAAGCAGTT	ACACUCGGGCCCGUAGCUGTT
DTYMK	NM_012145	1841	UAACGGCACUUGUUCCCAGTT	UAAUUAACGGCACUUGUUCTT	AUUAACGGCACUUGUUCCCTT
DYRK1A	NM_130436	1859	UCUCAAAGAACUUUCUUGCTT	AAAUUAACGUCCAUAGCUCTT	UCGUGUUAGGUUCAAAGAGTT
DYRK1B	NM_004714	9149	UUCCGGAACAUGAAGUGCCTT	AUCAUAACCAUGGUUCAGGTT	UUCCGGGUCAGGUUCAGCGTT
DYRK2	NM_006482	8445	AUCUGCGCCAAAUUAGUCCTT	AAACGCGACUGGAUGUACGTT	AAUCGAGUGGGCAAACUUGTT
DYRK3	NM_003582	8444	UCAUCACACCCUUUCAGUGTT	AAGUUUGUGAUCAUAGACCTT	UAUUGGGACCACCAAUAACTT
DYRK4	NM_003845	8798	AGAACCUUCAGAUAGAAGCTT	AAAGGAAUUGGAUUUCCUCTT	UUCUGGUGUUCAUAACAGCTT
EEF2K	NM_013302	29904	UCCGAUUACUGUAUGAGUGTT	UAUGAGUGGCCAUGUUCUCTT	UAUCGAGGUCACUGAACACTT
EGFR	NM_005228	1956	UGCGUGAGCUUGUUACUCGTT	AGGAAUUCGCUCCACUGUGTT	UCGUAGUACAUAUUUCCUCTT
EIF2AK1	NM_014413	27102	AUACUCAGAUCCUUCCAACTT	AGGCUUACUAAAUACAACGTT	AUUAAGUGAGUAAUAGCUCTT
EIF2AK2	NM_002759	5610	ACACGUUUAAUAACGUAAGTT	AACUUGAAAUGUAAACCUCTT	UCCAAGGUCCCUUUAUCACTT
EIF2AK3	NM_004836	9451	UAUCGUGAUAUAUAUCCAGTT	UAUGCACUGAGUCCAUAUGTT	UGCUAGCACAACUUAAGGCTT
EIF2AK4	NM_001013703	440275	UGCACUUAUCAAUCUUCUCTT	AGUAUGUCGCUGUCAUAGGTT	UGUACCUGAGUUUCAUAGCTT
EPHA1	NM_005232	2041	UUCAUAACCUCCUGAUUGCTT	UAUGCGGGUGGCUAAACUGTT	UGGAAGUGCAGGAUGUAGCTT
EPHA10	NM_001004338	284656	AGACAUGUCCCAGUAAGGCTT	UACGGUGACGACAAUGGCGTT	UCAUCAAGGUGCUUCCUCGTT
EPHA2	NM_004431	1969	UACUGCUGCAUCUUGAUGGTT	UUCACCUGGUCCUUGAGUCTT	AGCCGGCCGCCAUGAAGUGTT
EPHA3	NM_005233	2042	AUGUAGUACAGGUUGAAUGTT	UUAGCACACUUCAUAUUACTT	UGUUGACAGGACCUACUUCTT
EPHA4	NM_004438	2043	UGAAGUUAUCCUUAUACCGTT	UACUGGUUUACAUUUAGUGTT	UUCGGAUGGUCAAACUGUCTT
EPHA5	NM_004439	2044	UCCAGUACCCGGGAAAGUCTT	UCGUGUAGCUGGUCUCUUGTT	UUAAAGGUUUCCUUACAGGTT
EPHA6	NM_173655	285220	UUUCUCAGAAUUUAUGCAGTT	AGAAUUUAUGCAGAAUAGCTT	AGGUCAGUUGUUGUAUAAGTT
EPHA7	NM_004440	2045	UACUAUCAUGACUGGUUUCTT	UCUCGUAAUACUUGAUUUCTT	UCCCUAAACUCAUCACAUCTT
EPHA8	NM_020526	2046	UCCGUGUUGAGCUUGAGACTT	UAGAAGCCCAGCUCACAGGTT	AGGUAGUAGAGGUUGAAGGTT
EPHB1	NM_004441	2047	UCGCCUCACUCAGAAAGUCTT	UCUGGACCCUCAUAGAAUGTT	UGCCUGGCAGUUUCAAACGTT
EPHB2	NM_004442	2048	AGCCUCAUAGUAAUAGAGGTT	AUAGUACUGCAGCUCAUAGTT	UCAGUAACGCCGUUCACAGTT
EPHB3	NM_004443	2049	UUCACGGCCGCAUAACGAGTT	AUACGGAGCAGGUCUUCUGTT	UCCCGAACAGCCUCAUUAGTT
EPHB4	NM_004444	2050	AUUGACAGGCUCAAAUGGGTT	AUCCAAUGGUGUUAGAGUGTT	UCCCUCACAGCCUCAUUAGTT
EPHB6	NM_004445	2051	AAGAGCCUGUCCCAAUGACTT	AUGACAUGCCUCAAAGGUCTT	UCACCAAGGAGAGUCUUUCTT
ERBB2	NM_001005862	2064	UUCCAGAUGGGCAUGUAGGTT	UUCCCGGACAUGGUCUAAGTT	UGUACUUCCGGAUCUUCUGTT
ERBB3	NM_001982	2065	UAUUGGUUCUCAGCAUCGCTT	AGGCCAUUCAGAGUCCCAGTT	UCUCGUAGAGCUUGUACAGTT
ERBB4	NM_005235	2066	AACUCAGAGAGGUAUUCAGTT	AUAGACUCCACCAUUUAGGTT	AAUUACUCCAGCUGCAAUCTT
ERN1	NM_001433	2081	AUAGGUCCUGAAUUUACGCTT	UUGAUGGGCAGAGACUAUCTT	AGAACCACCUUUAUAGGUCTT
ERN2	NM_033266	10595	UGGCAGUUUCAUUAAUCCCTT	UUCGAUGACGGGAUCAUCCTT	AUAGGACCGGAACUUUCUCTT
ETNK1	NM_018638	55500	AAUAACUCAGUCUUAUUGCTT	AAAUCAAACUCAAUAGUGGTT	UAUGCCAGGUAGUUGUAUCTT
ETNK2	NM_018208	55224	AAAGCUUGGUAGUUGUAGCTT	UGAAGUACUGGUUGAAUCGTT	UUGUGCCUGCAGGUAGUAGTT
EVI5L	NM_145245	115704	UUCUUGACGGGCAUGUCCGTT	UCGUGUUCCGGGUAGGUGCTT	UUGUACUUGACCUGGUAGGTT
FASTK	NM_006712	10922	UGGCGCACAGCAGGAAGUCTT	AAAGUGCAGGGCUCUGAAGTT	UUCUGUACCACCUUGCUGCTT
FER	NM_005246	2241	UACUGGAGGUGGCUCUUUCTT	UCAUUAUCCUACUAAGUUGTT	AACAUAUGAAGUUUCAUUGTT
FES	NM_002005	2242	UAGCGGCCGUAGUUAAGGGTT	UCCAUGACGAUGUAGAUGGTT	AAGCAGUCCUGCAUACUCCTT
FGFR1	NM_000604	2260	UUGUCGGUGGUAUUAACUCTT	AACAUUGACGGAGAAGUAGTT	AUGAACUCCACGUUGCUACTT
FGFR2	NM_000141	2263	AAAGGUCUUUCUCUGUGGCTT	GUCAAUUCCCACUGCUUCCTT	UUCACGGCCACGGUGACCGTT
FGFR3	NM_000142	2261	AUCAUGUACAGGUCGUGUGTT	UAGACUCGGUCAAACAAGGTT	UGAUGCCGCAGCUUGAUGCTT
FGFR4	NM_002011	2264	UAAUCAAGGUGAGAUUCUGTT	AAGGCCACCAGCCUAUGUGTT	AGGUCGAGCACUGUGUCAGTT
FGR	NM_005248	2268	UGUAGUAGCCGCCCAUGUCTT	UUCAGUAUUGUUCAGGAUGTT	AAGUCUGCGAUCUUGCACGTT
FLJ10986	NM_018291	55277	AAUAUGUCCACUUACACACTT	UAGUGUCAGAUCUGCUAAGTT	AAAGAGUACUGAUUGAGUGTT
FLJ23356	NM_032237	84197	UAAUGAUGCUGACAUAGUCTT	UGUCCUAUCCUGAAGUGACTT	UACUUUGAAAGGUUUAGUGTT
FLJ25006	NM_144610	124923	UGCACUGCCUCACGGUAUCTT	AGGGAGUACAGAUCUGUGCTT	UUCCAAAGGAGCCUUUAGCTT
FLJ30698	XM_375602	400687	AUCCUGGUGCCUUCCACACTT	AUGACUACGGCCACACACCTT	AUUCUGGCCAUGACUACGGTT
FLJ32786	NM_144648	136332	UUCGAAGAAAUAUACUUUGTT	AGGUGAAUUAGGUUGUUGCTT	UCUUGCGAUACCUUCUACGTT
FLJ40852	NM_173677	285962	UUACUCCUGGGAACUUCGCTT	UUUACUUUGACAAAGGAACTT	UCAGCCCUGAGAUGCAAGGTT
FLT1	NM_002019	2321	UUACACGACAAGUAUAAAGTT	AAUAGUAAGAACACUGUAGTT	UUAGGCUCCAUGUGUAGUGTT
FLT3	NM_004119	2322	UAACAACAGCUGGACUUUCTT	UAUCCGGUGUCGUUUCUUGTT	UUGACGGCAACCUGGAUUGTT
FLT4	NM_002020	2324	UCCGACAGCAGAAUGUUCCTT	AACAGAUGCACGUUCUUGCTT	AAUGGCUGCUCAAAGUCUCTT
FN3K	NM_022158	64122	AGCACCCUCACCUCUUCGGTT	UCACCUGCGGGAUGAAGCCTT	AGGUCGAUGACCUUCAUGGTT
FRAP1	NM_004958	2475	UAAUGCCUUCAGAAUAGGCTT	AUAUGCCCGACUGUAACUCTT	UCUUGACACAGCUUAGGACTT
FRK	NM_002031	2444	AAUAUGAAGAGUCUGUUUCTT	UCAGGAUAAACUGAUUGUGTT	AAUAUAGCCUUGUAGUUGCTT
FUK	NM_145059	197258	AGACAUAGGCCAUGGUAAGTT	UGACACACCGCUGAAUCUCTT	UUCCUUUGGGAGCAGAUUCTT
FYN	NM_002037	2534	UAGAAUGUUUGCUGAUCGCTT	UAACCUGUCUCUCCAGUUGTT	UUGUUCAUGCCUGGGUAUGTT
GAK	NM_005255	2580	AGGAGCUUCAGCUUGAGUGTT	ACUUAGACAGAAUGUCUUGTT	AAGUUCGAGGCAUAGUUAGTT
GALK1	NM_000154	2584	ACUCCCUUGACAUAGUUGGTT	AUAGUCGUCUCUGAGUGAGTT	UACGUGGCCACUUCCAAGGTT
GALK2	NM_001001556	2585	AAAUAGUUGUGCCACAAAGTT	UCCUGAAUUCCUUUAAGUCTT	UGGUAGCAAACAAACUUUGTT
GCK	NM_000162	2645	UAGCAGGAGAUCAUCGUGGTT	UGGUGUUUGGUCUUCACGCTT	UCGGUAUUGACGCACAUGCTT
GK	NM_000167	2710	AAUCAAAGUCUAUGAAUAGTT	UUUAUGGAAUACCACUUUCTT	UCUAUGAAUAGUGUCAUUGTT
GK2	NM_033214	2712	UAGCAAGUCUUUCAAUGUCTT	UGCACGCCUCCAUUAACUCTT	AGUUCGUCAAGUUUCUCACTT
GNE	NM_005476	10020	AGAAGUUUGUCAUAGGAAGTT	AAACGGUCAUCCUAAAGACTT	UGACGUCUUUGACAAUGUGTT
GPR125	NM_145290	166647	AAUAUGUUGAAUAAACGUGTT	UGGCCGACUGCCGUAAUUCTT	UAACAUUGCCAGUGCUAUCTT
GRK1	NM_002929	6011	UGCUGAAAGAGCUUCUUGCTT	AUUGUCUGCCGUGUCAUAGTT	AUGUCGUCCGGCAUCUGACTT
GRK4	NM_182982	2868	UUAUGGGCAACUCUAGUACTT	AUAGAUUUGGCAUCCUCUGTT	UAGCCGACUGUUCCAACUCTT
GRK5	NM_005308	2869	UCCUAGCACUCGAUACUGCTT	UCGAUACUGCCUGAAAGUGTT	UACCAUUAGGUCCAAACACTT
GRK6	NM_002082	2870	UCGGUAUUGCCUGAAGGUGTT	UUAGCUGCCGCCCACAUGCTT	AAACGGUUGAAGUAGAUGCTT
GRK7	NM_139209	131890	UAUCAUGCUGGAAUUUGACTT	UCAGUGAAGUACUUGUCUGTT	UCACGAAAUCCUUAAAGGGTT
GSG2	NM_031965	83903	AAGUCUCGGUGCUCAAAGCTT	UCCCAUCUGCCCGAAACUCTT	UACUAUAAGGGUGAUAUUCTT
GSK3A	NM_019884	2931	UGGGCCUUGGCCUAGAGUGTT	UGGAGAACCUUCUUGAUGGTT	UGCCAAUCACUUUGAUGUCTT
GSK3B	NM_002093	2932	UUGGCUCGACUAUAGUGUCTT	ACUUGACAGUUCUUGAGUGTT	UGUUUCCGGAACAUAGUCCTT
GUCY2C	NM_004963	2984	UUGCAAACGCUGUUGAUUCTT	AAUGCGAAUCCAUAUUGGGTT	UUUGAAGGGCAGAUCGUUGTT
GUCY2D	NM_000180	3000	UAGAUGGUGCCAAAGAGUGTT	UGAUGGCCAAGCUAAAGACTT	UGCAUCACCAUGAUCACUGTT
GUCY2F	NM_001522	2986	ACAGUUUCGAGACUUUAGCTT	UGUCGUUAAAGCCAUAAUCTT	UCGCUCAAUGGCUAAUCGCTT
GUK1	NM_000858	2987	UAGAUGGGCCGCAGAUCGGTT	UAUGUCACGCUGCAUCACCTT	UGAUGACCACAUCAAACAGTT
HCK	NM_002110	3055	UCCCGGAUCAUGAAGGAGCTT	UUCCCGAGCCGUGUACUCGTT	UGAUGGUGGAUGUGGGAUCTT
HERC2	NM_004667	8924	UCAUCCACUGCACAAGUUGTT	ACGCUCGGCAGCAUCUAACTT	UACUAAUAAGCAAACGUUGTT
HIPK1	NM_198268	204851	AAUCGGUACAGCAUUAUCCTT	UUAGCCAGAGAAAGAGUAGTT	AUGGGCAACACCAACAUUCTT
HIPK2	NM_022740	28996	UCAACAGGUCAAUGAACUCTT	UUCGAUUGGAGUGAUUCUCTT	UCACAUGACCGGUCAAUAGTT
HIPK3	NM_005734	10114	UACACGGAGAGGCUAACAGTT	AACUACCUGGCCAAACGUGTT	AAAUCAAGGACUUCGUAAGTT
HIPK4	NM_144685	147746	AUGUCGGAGACCGCAUUGGTT	UACUUGCGGCGCUCCAAUGTT	UUGCAUACCUGGUGCCUUCTT
HK1	NM_033497	3098	AAACGCCGGGAAUACUGUGTT	UUAGUAAGGUGACUACAUCTT	UUUCGAUGGCUGACACAUCTT
HK2	NM_000189	3099	AUGUUACGGACAAUCUCACTT	AAUCGAUGAGAAUGUUACGTT	AUGAGACCAGGAAACUCUCTT
HK3	NM_002115	3101	AACCCUGGGCCACAGUCUCTT	AUGUCCCUGGUCUGAAGGCTT	AGACUCACGACAUCUUGGCTT
HKDC1	NM_025130	80201	UCGUUUCUCCUCUUGAUGGTT	UGGGUACUGAGGGUGUAUCTT	UGCCUGUUCCUGCAAUCAGTT
HSPB8	NM_014365	26353	UACAACGUGAAAUGUUAAGTT	UAUAAGACCUGUAUAUCACTT	UUGGCCUAACACAACCAAGTT
HUNK	NM_014586	30811	UCAAACCAAAGUCAAUCAGTT	AAAGGCUCCACCGUGAAAGTT	UGUCCGAUGCCCAUCAUAGTT
ICK	NM_016513	22858	ACUGGCUUAAUAUAAGGAGTT	AAGGUCUUUAAGUUAUUGGTT	AGCCCAAUCAUCUGAAUCCTT
IGF1R	NM_000875	3480	UCGGCUACCAUGCAAUUCCTT	AUGUUAAUGAGCAAAUUGCTT	UUGUCGAGGACGUAGAAGGTT
IHPK1	NM_001006115	9807	UGUUCCUGCAGAGGUAAUGTT	AGAGAAACCAAUGUCCAAGTT	AAGUUCAGAACAAUGGUCCTT
IHPK2	NM_016291	51447	UGCUAUUAGACACAAGUUCTT	UCUACAAUGUCCACAAUUCTT	UUUGCAUUCUCCUUCAUUCTT
IHPK3	NM_054111	117283	UUCCUCUCAACCUGGUUUCTT	UCUAUUUGAGAUCUAUAGCTT	AGAAGAAUCCAGAUAAGCCTT
IKBKB	NM_001556	3551	UUCGCUAACAACAAUGUCCTT	UCUCGAAGCUCUGAAUUGCTT	UAAGCGCAGAGGCAAUGUCTT
IKBKE	NM_014002	9641	UACAUGAUCUCCUUGUUCCTT	UCUAUUUAGCCGUUCGAUGTT	UGGAGAAGCAGGUCCUUUCTT
ILK	NM_004517	3611	UCAUCAAUCAUUACACUACTT	UUACACUACGGCUAUUGAGTT	UCGUCAGGAAGUUAAGCUGTT
INSR	NM_000208	3643	UAUGAGUCCAACAUCGUUCTT	UCGAAUCAGACGUAACUUCTT	AUUGUUGCCUCCUCGAAUGTT
INSRR	NM_014215	3645	AUAGUCUGUCUCAUACACGTT	AAUCUCACCAGCCAUUUGGTT	UGAUGGCCCGCACAAACACTT
IPMK	NM_152230	253430	UUUAGGUAUAAAUCGUUUGTT	UUAAGCUUCUUCCGUAAUGTT	UUUAGCCCAUAAACAUAUCTT
IRAK1	NM_001569	3654	AAUCUGCGGUGGCUCUGACTT	UGUAGAAACUGAAUUGCCCTT	AAGUCUCCCAGCUUGGGUGTT
IRAK2	NM_001570	3656	AUCACUGAGGAGUAAGUCCTT	UCCAGUUCAGGAUGAUCUGTT	UAAGUCCUUCAGGUAAACCTT
IRAK3	NM_007199	11213	UUAUCCACGGUGACAUUGGTT	UUUACCUUGGUCUACAUACTT	UCCAAUUAGGAAGUCUUUGTT
IRAK4	NM_016123	51135	UUCCAGUUUGAAGUAAUGCTT	AAAUUGAUGCCAUUAGCUGTT	AUAGCUUUGUUCAAGAUUCTT
ITK	NM_005546	3702	AGUCAUAUAAGGCAAUGACTT	AUCUCAACACAUUUGAUUCTT	UUGGUUGGAUCAUAUUGGGTT
ITPK1	NM_014216	3705	UCUCACAUGCACCGAUCAGTT	UGUUGCAAACACAAGCGUGTT	UUCUCGCUCAGCCAGUAGCTT
ITPKA	NM_002220	3706	ACGCGAAGCACCUGCUCUCTT	UGCAGUCGAGCACACAAGGTT	AUGGUCCGGAUCUUCUGCCTT
ITPKB	NM_002221	3707	AAUGAUGACAGCAGGUAUGTT	UUCUGCCAGAAGGAAUUCCTT	UUCUAGAGUGGUUCGAAUGTT
ITPKC	NM_025194	80271	UGGGUCCAGAGGUUAUCAGTT	ACAGGUGAGUCAGCAAUUCTT	AGGUGGAGCUCAUGGUUUCTT
JAK1	NM_002227	3716	UGCCGCAAUUUAUUGAUGGTT	UCCGCAUCCUGGUGAGAAGTT	AGCUUAAUACCAUUUCCUCTT
JAK2	NM_004972	3717	UUCAUCCAGCCAUGUUAUCTT	AAACCCUAGGGCACCUAUCTT	UUGAUGAAAGGAGGAUUUCTT
JAK3	NM_000215	3718	UAGAGGACCCUCAUAAGGCTT	UGACUCAGCUGGUAUUGGGTT	UCACCCUGCUCCUUGAGACTT
KALRN	NM_003947	8997	AUAAGCUGGUUGGAAUCAGTT	UCUCCAGUGGAGGUAUGUGTT	UUGAGUGUGGCAUCUAGAGTT
KDR	NM_002253	3791	UGUCAUCGGAGUGAUAUCCTT	UAUCGGAAGAACAAUGUAGTT	UGCCUGACCACGCAAUGUCTT
KHK	NM_000221	3795	ACACGAUGCCAUCAAAGCCTT	AUGACGGAGGCAUUGAAGGTT	UGGACUCCCAGCUUCUGAGTT
KIAA0999	NM_025164	23387	UGCACUAUAGUGAUCAUAGTT	UCUAACACCAACAUAUGGCTT	AUCACGAUGAACAAUGUUCTT
KIAA1639	AB046859	57729	UGUUAGAGGGCUUUAUGUCTT	UAGUCCUUGAACUUGUCUGTT	AAGAUCAUAAACUCGAAUGTT
KIAA1804	NM_032435	84451	UGCUUAAACAACAGUAAGGTT	AAUAUGAGGGUCUUGUUGCTT	AAGACAGGAAUUCUUUCUCTT
KIAA2002	NM_024776	79834	AAGUUGCUCACUAUAAGCCTT	UUCACGGACAGGGAUAGAGTT	UCCAGGUACACAUUAACGGTT
KIT	NM_000222	3815	UUCCGUGAUCCAUUCAUUCTT	UUCCGACAGCACUGACUUGTT	AGUAUUAUUGGCAUAACACTT
KSR1	NM_014238	8844	UUCACUCCAAAUAUCAUGCTT	AGCUUUAGCUGGUUCUCACTT	UUAAACUUUCUGCAAUAAGTT
KSR2	NM_173598	283455	UUUGUUGUGGCACUUUAACTT	UCUGUCCGGACUAACCUUGTT	UGUGCCAAGGGCAAAGACGTT
LATS1	NM_004690	9113	UACUAAUGAAUUCAAUUGCTT	UUUGCGGUUAACUGAUUGCTT	ACGAACUACCCAUUCAUUGTT
LATS2	NM_014572	26524	AAUGACCCGCACAAUCUGCTT	AUCUCGAAGAGAAUCACUCTT	ACGUGGACCACCUGAUUCCTT
LCK	NM_005356	3932	AUAAUUCCGCUCUUCAAUGTT	AUCCACUAGACUCCCAUUCTT	AAUGUCCCGUAGUUAAUGGTT
LIMK1	NM_002314	3984	UUGCCCACCACGGUGUAGCTT	UCUCCCAGAAACCUCUGUCTT	UCCCAAAGGAGAACACAUCTT
LIMK2	NM_005569	3985	ACUGUUACUGCGCCUUAGGTT	AGACUCUGUGGAGAGUCUCTT	ACUGCGCAGAAAGUCCUUCTT
LMTK2	NM_014916	22853	UUCUAACUGGAUAUAAUAGTT	UACGCACUGUCCAACACACTT	UAAUCAAGCUCCAAGUUACTT
LMTK3	XM_936372	114783	UGGUCCACCACCAUGAAGGTT	UCAGGCCCGGGACUUUCUCTT	AAAUCUCUCCCAGGAUCACTT
LOC122134	XM_062966	122134	UUCCAUCACUAAAUAGGGUTT	UGCUUAAACAUGGCCCGGGTT	UAAACAUGGCCCGGGCCUUTT
LOC126520	XM_059051	126520	UUUGCUGGAAUAAUCCACCTT	ACCUGCACCAUCCCAUUGCTT	UCGCAGACAGGGAGCUCUCTT
LOC390975	XM_372749	390975	AAGACCAGCACGUUGUCAGTT	UCCCUCAGGAAGGUGCUUCTT	CACGUCCCAAGGGAAACAGTT
LOC400301	XM_375150	400301	UUGUGUUUGGCCUCUUGGCTT	ACAAGGUCCAGUGCUUGUGTT	AACCUGAGAUAGAGCUGUGTT
LOC442075	AK092352	442075	UCUAAGUGUAGUGACUAUGTT	AACUACUCUAAGUGUAGUGTT	UACUUAUCACUCUCUGGAGTT
LOC91461	NM_138370	91461	UAAGCUGAGAGAACACUCCTT	UGGGAUACACUGGUACUCGTT	AGGAUAGUCAGCUGGUCAGTT
LRRK1	NM_024652	79705	UUCACCACCGUGUAGUUCCTT	AUUCGGAGAGCCAAAUAGGTT	AAUGACUGCCUCGAAAUCCTT
LRRK2	NM_198578	120892	AACCCUUGGAGGCUAACUCTT	AGCAACAUCCUUAAAUCGGTT	UACGGGAAAUUCAAUUGGCTT
LTK	NM_002344	4058	UUACCAGUCCCUCAUACACTT	UAGGCACUCCAAAGAUCUGTT	UACCAGUCCCUCAUACACCTT
LYK5	NM_001003787	92335	AACCUUGACACUGUACUUGTT	AGACUUGGCAUCAUAACCCTT	UCAGACUUGGCAUCAUAACTT
LYN	NM_002350	4067	AGGACUUUCAUCUUCUCUCTT	UGUGGCUUGGGACUAAUACTT	AUUACGUACUGGUUGAGUCTT
MAGI1	NM_004742	9223	AAGGCUAAAGCCAAAUCCCTT	AGAUUCCUGCUUUGGUUUGTT	ACCAGAAUCGGCUGUAAAGTT
MAGI2	NM_012301	9863	UAAGUAUAUCCACUACUUCTT	AACAAUUCCUCCUUGCUUGTT	UACUACUCCAUUUCCAUUGTT
MAK	NM_005906	4117	UUGACGAAGGGCCUAAUACTT	UGCAUUGAGAGGUGCUAAGTT	UAUCCUGACUGAUUGUAAGTT
MAP2K1	NM_002755	5604	UAGAACGCACCAUAGAAGCTT	UUAUUACAGCAAUGCUAACTT	UUCAUAGCAGCAAAGCAUGTT
MAP2K2	NM_030662	5605	UCAAAGAUGGCCAUGGCAGTT	AUGUGUUCCAUGCAAAUGCTT	AUAGUCCAGGAGUUCAAAGTT
MAP2K3	NM_145109	5606	UCACACAUCUUCACAUGGCTT	UUGUUGAUAAGGACAUUGGTT	UCUGGGUUGAUCCUCUCAGTT
MAP2K4	NM_003010	6416	UGUUGACAGAACCAUAAGCTT	UUCUAGAGUCUGAUGUAGCTT	AUAUCAAUCGACAUACAUGTT
MAP2K5	NM_002757	5607	UUACUUGCUGUUCCAUUACTT	UUCUCACUGUAAUUCGAUCTT	UUCCUAUAUACAUCCAAAGTT
MAP2K6	NM_002758	5608	AAACUCUGCAGAGAACUUGTT	AGGGUCAACCGAUUAAGUCTT	AGCACUGUGAGGUAAAGUCTT
MAP2K7	NM_145185	5609	UGGUGAGGACCUCAAAGUCTT	UAGUAAGGCAGUCUUUGACTT	UGAACGUCCCAAAGCACUGTT
MAP3K1	XM_001128827	4214	AAAUUCAGCAGGAAAUUCCTT	AUUCCAACAACAGUCUAUCTT	AACUGGCUGGAGAAGUCUCTT
MAP3K10	NM_002446	4294	AUCUUGAGCACCGUGUCUGTT	AAGAUGCUACCGAAAUCUGTT	AACCUCCGGCGCCAUCCAGTT
MAP3K11	NM_002419	4296	AAGUCGGUGAUCUUCAGGGTT	UUGUGCUCCAUGUCGUCACTT	UGAAUCCAGGUACCAUGUGTT
MAP3K12	NM_006301	7786	UUCGCAAGUGCUUGAUGUCTT	UAGGUGAUUAGCAUGUUGGTT	UAGGCUUUGCCAAUCAUGGTT
MAP3K13	NM_004721	9175	AUGAAGAGAAGGGUAUUGGTT	UGUCCGUGCAUAUUGAGUCTT	AAGAUUGCGGCAAAGUCACTT
MAP3K14	NM_003954	9020	AGGUGUUCACCAUUAAGAGTT	UUUCUUCCGGGCUUUGCUGTT	UGUAGCAUGGGCCACAUUGTT
MAP3K15	NM_001001671	389840	AGGGCUUGAAGGCAAUUCGTT	UUAAUGUAGCCGUUCUCUGTT	ACCCGCAAGACGUUUCGAGTT
MAP3K2	NM_006609	10746	UAGGACCUAUUAUAGAUAGTT	UACGGUCAAAGUAGGAUUGTT	UACGACCAUCAUUAUACUCTT
MAP3K3	NM_002401	4215	UAUUCCUGUCUGUUGUCAGTT	UGUCAUAAAGCUGAGUUUCTT	AACAAGUUGCCUUGAUGACTT
MAP3K4	NM_005922	4216	UAACCUACAAUCUUUGUUCTT	AAUCGAAUCUCUUUCAUGGTT	UAACAGACCUCCUGAUUUCTT
MAP3K5	NM_005923	4217	UAACAUAGUAGAGAACAUCTT	UAGAGAACAUCCAAUAGUGTT	AUCCACAAGAGGUAAGCAGTT
MAP3K6	NM_004672	9064	AUAAUCAAACUCCAACAUCTT	AUACCCACCUGAAACAUGGTT	UAUGGUUCAACAGCAUUUGTT
MAP3K7	NM_145331	6885	UAAGUUUGGUGGUUUCAGGTT	UAGCGCUUUGGGUUGCAUGTT	UACUGUAAUGGCUCAUCUGTT
MAP3K8	NM_005204	1326	AUCUUGUGCCAAGUAUACCTT	AAUGUUCUCAGGAAGUUCCTT	UUCGUCUUUAUAUCUUGUGTT
MAP3K9	NM_033141	4293	UCUCAUACACGACAAUUUCTT	UCAUGUAAGUAGUUCAUCCTT	UAUGUUGCUGGACUUAAGGTT
MAP4K1	NM_007181	11184	UGAUGACUGAGCAUCUUGGTT	UCAUUGAUGAGGAUGUUAGTT	UAGCUCGGCCAGUUCGAUGTT
MAP4K2	NM_004579	5871	AGUUCAUGCAGGUUGAGUGTT	UUUCACCUGGUGAAACUGGTT	AUCCACAAGCGGUCAUUCCTT
MAP4K3	NM_003618	8491	UGUGUUACCUCAUUAGAUCTT	UCUCGCCUGAGAUAGCUUCTT	UAAGUGGACAUGGUAUAGGTT
MAP4K4	NM_145686	9448	AUCGUCUUCGGUUGAUAAGTT	UAGGAUCUUGCCUUAUGGCTT	UAAGCUGGAUUCUAACUUGTT
MAP4K5	NM_198794	11183	UAACUCAGAGGCCAGUUUCTT	ACUUCCGUGGAAAUAACUGTT	UAUUCGGUCUGGAAACCUGTT
MAPK1	NM_002745	5594	UCACGGUGCAGAACGUUAGTT	UUCAUUUGCUCGAUGGUUGTT	UCUUCAAGAGCUUGUAAAGTT
MAPK10	NM_002753	5602	AAAGGGCAGUUACAGGUUGTT	UGUUCAAUUACCUUAUUCCTT	AACGUGUCACCACAUAUGGTT
MAPK11	NM_002751	5600	UUCCAAGGAGGUCUAUGGCTT	AAACCAGGAAUUGAACGUGTT	UAUGUCCGGGCGUGUUCUGTT
MAPK12	NM_002969	6300	UACACGAGGAACUGGAUCCTT	UCCAAUUCAAGAUGACCUCTT	UUGCCUGUGAUCAUCUCCGTT
MAPK13	NM_002754	5603	UCUGAUACACCAGGUACUGTT	AGAUCUCGGACUGAAAGGGTT	UCCAUUCAUCCACUGUGAGTT
MAPK14	NM_001315	1432	UCCCUGUGAAUUAUGUCAGTT	UUUCGCAUGAAUGAUGGACTT	UCACAGCUAGAUUACUAGGTT
MAPK15	NM_139021	225689	UCAGUGUGGCCAACAGUUGTT	AGAUAGGCCACCCUGUCACTT	AAUCUGAACUGGUACAAACTT
MAPK3	NM_002746	5595	AAUCACAAAUCUUAAGGUCTT	AUGCUCAGGAUCGGCAAUCTT	ACUUGUACAGGUCAGUCUCTT
MAPK4	NM_002747	5596	UAAAGGUCAGGAUCUUCUCTT	AAAGUCGAUGGCUUCACUGTT	UGCUGAUCAACGAUCCUUGTT
MAPK6	NM_002748	5597	UUCAGAAUGCUGCUGUAUGTT	UUUAAGUCCAUAUACCUAGTT	AUACAAAGAUAAAUGUCUGTT
MAPK7	NM_139033	5598	AUCAGGAUCAUGGUACUUGTT	UUAGUAUUGUCUGAGAUGGTT	ACUGGUUUAAGAAUUCCUCTT
MAPK8	NM_002750	5599	UUGGCAAAGAUUUGCAUCCTT	UAACACAUUUCAUAAGAACTT	AUUUCAUAAGAACUAGCUCTT
MAPK9	NM_002752	5601	UCUUACAUGCAGAACAUGGTT	UACAUCUCAACAGUUACAGTT	UAACCUGACAUAAGUUAGCTT
MAPKAPK2	NM_032960	9261	UUUCGGAUGCUUCUCUUUCTT	UGAAUGCAGAUACUGGAUGTT	UGAUUGAAUGCAGAUACUGTT
MAPKAPK3	NM_004635	7867	AUCCUGCUGAACAACUCACTT	UAGUCUACCCGCAUAGUGGTT	UUGAGGAGCCGGUUGUUAGTT
MAPKAPK5	NM_003668	8550	UAACUGGACCACUAAUUCCTT	UCAGCGCAAACCGUUCUUGTT	AUAAUCUGAACUAUGUUUGTT
MARK1	NM_018650	4139	UAGACUGGUAGGAUUUAGCTT	AACGGUAAUUUCCAAUGUGTT	ACCUAUAUUAGGAUGAUUCTT
MARK2	NM_004954	2011	AUCUGGCGGAAUUUGGCUCTT	UACCUCUCCGCCACUAGCGTT	UUCUUACUUCGCGGAAUAGTT
MARK3	NM_002376	4140	UUGGGAAGCGGAUUCGAUCTT	UCUCUGAUCAGGAAUAGUGTT	UCUUGCGUUCAGGAAUAUCTT
MARK4	NM_031417	57787	AACGUGUCCAGCUUCGAUCTT	UUGUCGAUAAUCUUGAUGGTT	AAAGGGACCCGGUACUUCCTT
MARVELD3	NM_001017967	91862	AGAUAUUCCGGUGCAUCACTT	UCUCGGCUGCCUUUGUAGCTT	AAACCAUAGUUGUCUAAUGTT
MAST1	NM_014975	22983	AACGCUGUCGGGUUCGUAGTT	UAAUAAGCAACUUCUUCACTT	AACAUGCCGACCACAAACGTT
MAST2	NM_015112	23139	UUGGAGGAAAUAAACUCUGTT	AACUCAUACAGGAUAAUGCTT	UGUCCAAGGGACUGGUUUCTT
MAST3	XM_938007	23031	AAAUUCCUCAGGGUCAAACTT	UUGCUAAUGAGUUUGAUGGTT	AUUCCAUGACCAUACAUAGTT
MAST4	AK131421	23227	UAACAAUUAGGAUCUUUCGTT	UAUGCCGAACAAAGUAGACTT	AUGCCAAUUCUCCACUUUCTT
MASTL	NM_032844	84930	UGUGCUACAGACUAAAUCCTT	UUCGUCUCAAUGGCAUUUGTT	ACUGAUGGAAACCUAACUGTT
MATK	NM_002378	4145	UCCGCUUUGGUCUCACCAGTT	ACGCACAGGACGUAGUCGCTT	UCACGCACAGGACGUAGUCTT
MELK	NM_014791	9833	UGAUAAAUCAUCUUCACACTT	ACACUUCAGUGUAUAACCCTT	UACCUUGCAGCUAGAUAGGTT
MERTK	NM_006343	10461	AUAUUAGGUACACUGAUUGTT	AAUGCAUUCCCAAACUUUGTT	AUAAUCGCCACUGUAAAUCTT
MET	NM_000245	4233	AGAAGAUCGCUGAUAUCCGTT	UCACUUCGCAGGCAGAUUCTT	AAACCAUUUCUGUAGUUGGTT
MGC16169	NM_033115	93627	UACACUUCUUCAAUAGAUCTT	UCAACCACCAGGAGCUUUGTT	UUUAAUGGGAUGGAUUCUCTT
MGC26597	NM_152700	206426	UUCUUAAGAAACGUGUAAGTT	UUUGAGUGUCGAUUGACACTT	AAACUGUGGUCAGUAAUAGTT
MGC42105	NM_153361	167359	UUCAUGAUGCAGUCGAUUCTT	UUUCGAAUAUGCUCUUCUGTT	AGUUUGGCCACGGUUUCUGTT
MINK1	NM_015716	50488	UGACCAGGAACUUAAUCCGTT	UGAACCAGCACCACAGAACTT	UCAAUGAACUUCUUAGACCTT
MIP	NM_012064	4284	UGGGCCUACCCAGUACACCTT	UCGGUUACCCAGUACUCACTT	AGUGACUGCAGGAUUGACGTT
MKNK1	NM_003684	8569	ACACCCUACUCCGACUGUGTT	UUUGACGGCAUACUCUUUGTT	UCUCGAAACACCCUACUCCTT
MKNK2	NM_199054	2872	CAAACACCAGGUAGAAGCGTT	ACUCAAUCAGCUCUAGGACTT	GAUCUUGACGGCGUACUCCTT
MLCK	NM_182493	91807	AUGAUCUUAAUUUGAUGUCTT	AUGCACACCCUCACAGAUCTT	UCUCGUUCAGCAUGUUCAGTT
MLKL	NM_152649	197259	AAUAUACGCAGGAUGUUGGTT	UUCCUCAACUCAAAUCCUGTT	AAUACUGCCUCAAAGUUUCTT
MOS	NM_005372	4342	ACUUAACUGUCCUCCAGUGTT	UGUAAAGUGACGUUGCCACTT	UCACUGAUCAAGAUGUUCGTT
MPP1	NM_002436	4354	UCUACAAGCUUAGUAAACCTT	UAAUGAGAUCAUUCCUUUGTT	UGAUAAUCUGGAUAAUGUCTT
MPP2	NM_005374	4355	UGCCUCGAAGGAAGAUCAGTT	UGGGACUUUCCAUAAUGCCTT	ACAGGUUGCCCUCGUAUUCTT
MPP3	NM_001932	4356	AUUCUUCUGGGCAACCGUGTT	AGACCAGCCACAUAGUGCCTT	UCGGAGCUCAUCUCCAACGTT
MPP4	NM_033066	58538	UCACUUCUACCAGUUUGUCTT	UUUCAUACACCUCAUAUUCTT	AUUGGCCAAACUGAGUUUCTT
MPP5	NM_022474	64398	UCAUGGAAGAAUUAAGGUCTT	AAAUUCACCAUGCUCAAUGTT	UGUGCGUUGGAGAUAAGAGTT
MPP6	NM_016447	51678	UGGACAACCUCAAGAAUAGTT	ACCUGUUGAGGAGUAAUGGTT	AUCUCUAUAACUUGGUAAGTT
MST1R	NM_002447	4486	UGCUCAACCACAGUUACACTT	AAUGAGAGCCAGCACAUUCTT	UUGGUGGUAAAUCUAUAGGTT
MULK	NM_018238	55750	UCCACUUUCGGCAAAGAGGTT	AAACAGUGGCCUUCUUCACTT	AUCUGCAAGACAUCAAGUGTT
MUSK	NM_005592	4593	UUAGCUUUGUAGUAGUCUGTT	ACUGCCAAGCAGUACUCUCTT	UAGCUAUGCAUGUGUAGAGTT
MVK	NM_000431	4598	AAUUAGCUCCAAAUCCUCCTT	UCAGCUUGCUGUGAAGUCCTT	AUUGCGAGGGACUUUGGUGTT
MYLK	NM_053025	4638	AAAUAUUUGGUUUGGUUACTT	UCAUGAGCGCAUUCAAGUGTT	UUCAGAAAUGAAUUGCUGGTT
MYLK2	NM_033118	85366	UUAAGGCGUCGGUUACAGCTT	UCUUAUCGGAGAUUUGGUCTT	UUGGAGACAAAGUCUUUGGTT
MYO3A	NM_017433	53904	AUAGCUUGGUGGAUAACUCTT	AAUCCUAGUCUUCGAAUUCTT	UACCGCUUUAUAAAGUUAGTT
MYO3B	NM_138995	140469	UAGGUUGACCAAAUCAUCCTT	ACAACAUUGGGAUGAUUAGTT	UGUUAGUUACCUUGUAGACTT
NAALADL1	NM_005468	10004	UAGUCAAAGGUGUCAAAGGTT	UUCCGUUGAGGUUACAGAGTT	AGAGGGUUGGAGUAAAGGGTT
NADK	NM_023018	65220	UUGAAGGACAGGUCGAGUCTT	UCAACCGACUGAUUUGCGGTT	AAGACCAUGCUUUCAAUGGTT
NAGK	NM_017567	55577	UCAGGUAGGGAAAUCGGUCTT	UAUCCCUAGCCGAUCUGGCTT	UUGAUGAGCCUGCAGUUGGTT
NDUFA10	NM_004544	4705	AGCCAGAUCCACUUGUCUCTT	AAUCCCUGGUUGUACAUCGTT	UGCCAUCUACAGUUAUCACTT
NEK1	NM_012224	4750	ACUAAAUGAAGAAUCUUGGTT	UUCCACCAGCACUUAGCACTT	UUAGACACCGCCUUCAAUCTT
NEK10	NM_152534	152110	UGACAUGUGACGGUGUUCCTT	UCUCGUGAGAUAGAACAGCTT	GACAUGUGACGGUGUUCCGTT
NEK11	NM_024800	79858	UAAUGAAGGAUUCUUGUUCTT	UAAUUCCUCUCCUCGUUUGTT	AGAUAUUUCCUUAAGUACCTT
NEK2	NM_002497	4751	AUCCUUUAAGUUUAACAUCTT	UAAAGGUUGGUAAUAUUACTT	UCACUCGAAGAACAAACUCTT
NEK3	NM_002498	4752	ACCAAUUAAGUAUCAUGUCTT	UAAGGAGUUCCCACAUAGGTT	UGAAAUGGAUGCUUAAGGGTT
NEK4	NM_003157	6787	AACUGGCGAGCUUUCACACTT	UCAGGGCUCAUGUAGUAGGTT	UCAGACUUAUAGUUGUAGGTT
NEK5	NM_199289	341676	AAUGUUGGGAUGUUUCAUCTT	UAUGUCCCUGUGUAAUAUCTT	UAAGGUGUUCCAAUACAAGTT
NEK6	NM_014397	10783	AAAGUACUUCCAUACUGUCTT	AAACGAGUCCAAAUACUUGTT	UCGGACUUGAAGUUGUAGCTT
NEK7	NM_133494	140609	UGAAGGAAGAGGUGGGUAGTT	UCGAGAAUGCAUGUGUUCCTT	UGUAAUAAGGCGUACCAACTT
NEK8	NM_178170	284086	UCACUCUUCUGGUUGUAGGTT	UCAGAGGAGAAGCAAUAUCTT	AGAGAUAGGUGCAAAGGUGTT
NEK9	NM_033116	91754	UUCAGCCAGACACUUUAACTT	UGAAAUUGUACUUUACUCCTT	AGCAAUGGGUGCUUCAGUCTT
NLK	NM_016231	51701	AUAGCAUUGCUGUAAUGACTT	UACAUUACAUCUUCAGUAGTT	AGUACAAGCAUGAUUAACCTT
NME1	NM_000269	4830	UCAUAGAUCCAGUUCUGAGTT	GAAACCACAAGCCGAUCUCTT	UAAUGUUCCUGCCAACUUGTT
NME1-NME2	NM_001018136	654364	AAUCUGCUGGAUUGGUCUCTT	AGACCAUGGCCACAACCGGTT	GAAUCUGCUGGAUUGGUCUTT
NME3	NM_002513	4832	UCACGCAGCAGCUCCUCGGTT	AUAUACUUGACAAGGCGGCTT	AAAGGGAUGCUCCAAGCGCTT
NME4	NM_005009	4833	AAUCAUGGCCCUCGAGGCGTT	AGCUCAUGUAGCGGAUGAGTT	GUACCCUUCCCAGACCAUGTT
NME5	NM_003551	8382	AAGUUCUAACCAAUAAGAGTT	AAACGUAUUUCUCUUUCCGTT	UUUCCGCAGCAGCAAAGUCTT
NME6	NM_005793	10201	UUCAUAGACCUGCAUCAGGTT	UAGACUAGAUGUCUAGGAGTT	UGGGCAAGGAUGUAGGCUCTT
NME7	NM_013330	29922	AGUAUUGAACCUCUAAUAGTT	AAACUUCAUAGAAUUCCUCTT	AAACAACUCCAUUUCUCUGTT
NPR1	NM_000906	4881	UCCCAUGGGAACAGAUAGCTT	UCUGCACAUCCCGCAUAUGTT	UAUGCUUCAGUUCAAACAGTT
NPR2	NM_000907	4882	UACGUGAUCACCAAUACAGTT	ACAACCAGCCCAGUUACACTT	UAGUGAGGCCGGUCAUCUGTT
NRBP1	NM_013392	29959	UGCCAAAGGAGUAGAUGUCTT	UAUGCACUGUCAAUACCUGTT	UCCCAGAUGACAUGUAUUCTT
NRBP2	NM_178564	340371	UGCCUGGCGCGAGCAAUGGTT	UUCAUCAGUGGGUAGAUUCTT	UGGUCUCAGAGUCAAAGGGTT
NRK	NM_198465	203447	AUACCUGGGCAUUUACUCGTT	UCGGGUACCUGAUCUUGACTT	UCGUAUAUAGGCUUGAUAGTT
NTRK1	NM_001007792	4914	UACGGUACAGGAUGCUCUCTT	UCAUCACCGUGGCUGACUGTT	UCUCUGCCCAGCACGUCACTT
NTRK2	NM_001018064	4915	UUCCGCCACACAAGAGAUCTT	UUCAACAUCAUCUUCGUUGTT	UGGACUCAUUCAAUAUUGCTT
NTRK3	NM_002530	4916	AGCCAUUGCAAGUGAUAACTT	UGAUAUUCCUUGAGAUGUCTT	UUCUCUAUGUGUAUGGAAGTT
NUAK1	NM_014840	9891	UCAGCAUCCACCGUAUGAGTT	UUAGAACUCAACUUGGAUGTT	ACGUUUGUAAGAACUUAUCTT
NUAK2	NM_030952	81788	UCUCUGGCGAGGCAUAGAGTT	AUGACGAUCACGAUCUUGCTT	UGGUCAUGCCCAUCAAAGGTT
OXSM	NM_017897	54995	ACCAAGAGGAGUCACUAAGTT	UAUGCAAUCUGGAUAUUGGTT	UGGGCUAUAAAUCUAAAUGTT
OXSR1	NM_005109	9943	AUAGAAGCAACAGAGAUACTT	UAAUCUUAGUACUAGACUGTT	UUGUGCCUUAAUAGUUCUGTT
PAK1	NM_002576	5058	AAUAUUGUCACUCUUGAUGTT	AAGUAAUUCACAAUGUUUGTT	AACCGACAUGAAUUGUGUGTT
PAK2	NM_002577	5062	ACAUCGAUUUAAGAAAUCCTT	AGUCGUAGAACUUUAGGACTT	UACCCAGAGACCAUAUGUCTT
PAK3	NM_002578	5063	AAGUCAGUCAAUUUAACAGTT	UCUAGUGCUGUAUAAACAGTT	UUCCAAGAGACCAGAUAUCTT
PAK4	NM_005884	10298	AAGUCUGACAGCUUCACCCTT	UCCCGAAUCAUCUUCAUGGTT	AUUCUCGUGCUGGUAGUCCTT
PAK6	NM_020168	56924	UAUCCGAAGUGGUCAGAGGTT	AAGUCCGAGAGCUUCACCCTT	AUCCGCUCCAGGAAGUCUCTT
PAK7	NM_020341	57144	UUGUCAUGGUGGUAAUCCCTT	UGAGGAAUAGCCCGAUUUGTT	UCUCGGUGGCGAUGCAUACTT
PANK1	NM_148977	53354	UGACACAAUUCAGGAUUUGTT	AGUAUUAGAAGUCAAAUACTT	AUGGAGACCAUAUUGAUUCTT
PANK3	NM_024594	79646	UUAAACUCUCAACUUCUUCTT	AACAAUGCAGUAAUAAUGCTT	UGUUAUUGGUGAUAGUAACTT
PAPSS1	NM_005443	9061	UAAAUUUCUGCUUUAGCUCTT	AGACGAUACUGAUCAAGACTT	ACUAGUAAUGUGUCAAAGGTT
PAPSS2	NM_001015880	9060	UAUAGUAUAGGGUACAAUGTT	AUUGGCACCCGCAAUCAUCTT	UCGGAAUGGAAUGAUUUCCTT
PASK	NM_015148	23178	ACUUGUACAAAUAUUCUGGTT	UUUCCGUAACCAAACAGUGTT	UCCAACAGACCUCUGAAUCTT
PBK	NM_018492	55872	AAUGAUCAUUACAUAUAGGTT	UAUGGUCCUCAAAUAUGCCTT	AUAUCGUUCUUCUAUUAAGTT
PCK1	NM_002591	5105	UAAAGAUUGUGUUCUUCUGTT	AUGCCUUCCCAGUAAACGCTT	AGAGCAAAGCACUUCUUCCTT
PCK2	NM_004563	5106	UGGUGAUGCCCAGGAUCAGTT	UCGACCUUCACUGUCAAACTT	UGGAAGCACAUACAUGGUGTT
PCTK1	NM_033018	5127	AGUGCCACAAGGUUGUCUGTT	UCCUCGUGCACAAUCUCUGTT	UGUAGCGUAACGAUGUUGGTT
PCTK2	NM_002595	5128	AUGAACAAUAUCUAAUCUGTT	AUUGGUUGGUCAAAUGGUGTT	UAACCGCUUAUUUAAAUCCTT
PCTK3	NM_212503	5129	UCUUCAAGCUGGUGCACACTT	AUGCUCAUGAGGUUCCCACTT	AUUGGCGUGCUUCAGGUUCTT
PDGFRA	NM_006206	5156	UCCGCAUUGCAAUAAAGUGTT	UAUAAUGGCCACUGUCUUCTT	AUGUCGAUGUCUUCAAUGGTT
PDGFRB	NM_002609	5159	AACCCGAGCAGGUCAGAACTT	AUAUCCAAGAGGAAGUCAGTT	UUGGAGGACUCGAUGUCUGTT
PDIK1L	NM_152835	149420	UUCAUUCGCCCAUUCAUAGTT	UUAUCAGGCUUAAGAUCUCTT	UACACAACACCGUAACUACTT
PDK1	NM_002610	5163	AUAAACCACUUGUAUUGGCTT	UUCCGAUGUCCCAAGUGUGTT	AGAGUGCUGAUUGAGUAACTT
PDK2	NM_002611	5164	UUUGACCACCUCAGAGACGTT	UAGCUGACGCGGUACGUGGTT	UAUCACCGCAGUGACUUCCTT
PDK3	NM_005391	5165	AUGACUCACUUGAAAGAGCTT	AGGAUGAACAGGAUUAGUGTT	AUGGAUAAGUCUUCUUUACTT
PDK4	NM_002612	5166	AAAUCUUAAUGGUAAGGUCTT	UGCAGACCCACUUUGAUCCTT	ACAUACACGAUGUGAAUUGTT
PDPK1	NM_002613	5170	UCUCCACGAGGUCUCUUGCTT	AAAUUCUUGGCCUCUGGUCTT	AACGGGUGUGCUUUAAGAGTT
PDXK	NM_003681	8566	UUUCGGUCAUGGCUCUAAGTT	UGUCCAUCCGGAUGCGUUCTT	UUGGGCGUGAUAAUGUCUGTT
PDZD2	NM_178140	23037	UGACGGAUGGCCGAAUGAGTT	UAUAUGCCCUGUCCAUUAGTT	AGCCCGACCAGUAAAUGACTT
PFKFB1	NM_002625	5207	ACUGGCCUAAAUUAAACACTT	AAUUCAUAGUUCUUGUAGCTT	UUUAGUUGGUGUUCCUAUCTT
PFKFB2	NM_001018053	5208	UGUUUGCGGAUCUUCAUGGTT	AUAGUCAGGGCUUGAUACCTT	AGAAAGAUCCUUGUCAUAGTT
PFKFB3	NM_004566	5209	UUUAACUUCCAUGAUAUUGTT	AGUUGUAGGAGCUGUACUGTT	UUUCAUGGCUUCCUCAUUGTT
PFKFB4	NM_004567	5210	UUUCAGGCCCUCUUCAUUGTT	UCGCGGUUGACAUAGUCAGTT	AUGGACUCCACUUUACAACTT
PFKL	NM_002626	5211	AUGAUGAUGAUGUUCAGUCTT	AGGUCCGGGCUGUAGUCUCTT	AAGUCGUGGAUGUUGAAAGTT
PFKM	NM_000289	5213	UUAUAUUGGCACUGAUCUGTT	UUUAGUCCCAAGUUUAGAGTT	AUAUCCCAGACGCUUAACCTT
PFKP	NM_002627	5214	UGACCCAGCACGUUCUUCCTT	AUCGGAACCCGGCACAUUGTT	AUGGCAAGUCGCUUGUAGGTT
PFTK1	NM_012395	5218	UAACGCUGGUGGAUGUAAGTT	UAGCUGAGCUUAUUCCAUGTT	AAAGUUAAUGCAAGCAUUGTT
PGK1	NM_000291	5230	UCUCCACCACCUAUGAUGGTT	UUCCAGGAGCUCCAAACUGTT	AUCCUCCGUGUUCCAUUUGTT
PGK2	NM_138733	5232	AAACAGAAGGAAGUAACACTT	UUCCAGAAGCUCUAGACUGTT	UUUGAUAAGUUGGAUCUUGTT
PHKA1	NM_002637	5255	AAUCUCACCUGGAGUCAUCTT	UGGGUUCGCAUAUACAUGGTT	UUGGGAUCCUCUUUAGGAGTT
PHKA2	NM_000292	5256	UAAACCGCCUAGUCAUCUGTT	UAUUUAAGGGAUCGAUUUCTT	UUCAACGCCAAACUCUUUCTT
PHKB	NM_000293	5257	UAAGGGCUGCCAGCAUAUCTT	AAAGACCCAUCGAUCUGACTT	UCAGUUCGUAUAUUAAUGGTT
PHKG1	NM_006213	5260	AUGUCCACCUCCUUCAGCGTT	AAAGUGUUGGUCUCAUAAGTT	ACCUCUCGCAGCCUCUCUCTT
PHKG2	NM_000294	5261	AGCUCGAUGAACACAACGGTT	AGAAGACUCGUAGGAAUCGTT	UGACCGCAGCGCAUAAGGGTT
PI4K2B	NM_018323	55300	AUUGAGUUGACCAUAAGGCTT	UCCUAUGAAACUUUCUACCTT	UAAUAAGGAAUUCUUCAUCTT
PI4KII	NM_018425	55361	UAGUCUGCAUCUUUGUAGCTT	UUGAAGACAGCAAUGAUCCTT	AGCCCGAUGCGGUUAAACCTT
PIK3C2A	NM_002645	5286	AAGCUGUACAAGUUUCGUCTT	ACUACUGGACGAUAGAUAGTT	AUCUAGUCCUUCUUUAAGCTT
PIK3C2B	NM_002646	5287	UCAAGUGCCAGAUGUAACCTT	AAGAGAAAGUGUUGAUGUCTT	AACCUAGUGAAGUAGGUAGTT
PIK3C2G	NM_004570	5288	UGUCCAUCACUUGAAUAAGTT	AAGCACGACAGCAAAGUUCTT	UACCUCCUGUCUUUGAUGGTT
PIK3C3	NM_002647	5289	UCUAUGUGGAAGAGUUUGCTT	AAGGCAACGGGAUAAGUUCTT	UUGUCGAUGAGCUUUGGUGTT
PIK3CA	NM_006218	5290	UUCGCACCACCUCAAUAAGTT	AACCUCGAACCAUAGGAUCTT	UCGGGAUACAGACCAAUUGTT
PIK3CB	NM_006219	5291	ACAUGAGAAAUAAUUCGUGTT	UUACACAGGAGCUCAGUACTT	UGAAUUAGUGGAUGAUCACTT
PIK3CD	NM_005026	5293	AACCACAACGCUCUGAUUCTT	UUCCGCAGCGACUUGAUGGTT	UAUGUGGCCACACAAUAGCTT
PIK3CG	NM_002649	5294	AUCCAAAGCACUUUGAUCCTT	UCGGGUGAGACCUUAAUGGTT	AUGCCAGAGCAAUUCUUUGTT
PIK3R2	NM_005027	5296	UUGAUCAGCUUAUUGUUCCTT	UCAUGGAUCUCGGCAAUGCTT	UCUGGGUGAGCCACACGAGTT
PIK3R3	NM_003629	8503	AGAUUCAUGGUGAUAGUGGTT	UUCAUACAGCCUAUCAUACTT	AUCAGUUCUGUCGAAUAGGTT
PIK3R4	NM_014602	30849	AUGCUAUGGCUAAAUAGUGTT	UCCGUAUAACCAGAAUACGTT	UAACGUAUCCAUAAAUUGGTT
PIK4CA	NM_058004	5297	UUCUCGCGAAGCACAUUGCTT	UGCUUCAAGAGCUUGAUUGTT	UCACGCAGCCGCUUCUCUCTT
PIK4CB	NM_002651	5298	AUGGGUAAUACCACAUUCGTT	AGAACUGGGAGAUGUUGUCTT	AUGAAUUAUCAAUACUCUCTT
PIM1	NM_002648	5292	UCGGGUCCCAUCGAAGUCCTT	AGCAGGACCACUUCCAUGGTT	UGCUCGAAAGGAAUAUCUCTT
PIM2	NM_006875	11040	UCACGAUGGACAACUCCACTT	AUCAUCAGAAUAAGAGUCCTT	UGUCCCAUCAAAGUCAGUGTT
PIM3	NM_001001852	415116	UCGAAGCUCUCCUUGUCCGTT	ACAGGCACCACCGGAUCAGTT	UUCACCACGUGCUUCACAGTT
PIN1	NM_006221	5300	AAUUCCUUAAGGGAGAAUCTT	GUGGGAACAAUAAAUACUGTT	ACUGUGAGGCCAGAGACUCTT
PINK1	NM_032409	65018	AGCCCGAAGAUUUCAUAGGTT	UUCCACAUCAUCUUGAUGGTT	AAGCCCGAAGAUUUCAUAGTT
PIP5K1A	NM_003557	8394	UUAGCAUUUGCAAAGUCUCTT	UACUUGUAGUUAGCAUUUGTT	UUCCGCCUCUUUAUGUUGGTT
PIP5K1B	NM_003558	8395	AUACGUUGAGCCUUUCAAGTT	UAGACAGUUCUAUUAGAGGTT	UUGCAGGAAAUCUAAGUCCTT
PIP5K1C	NM_012398	23396	AAGCGCUCGGCAUAGAAGCTT	AACGGCACACACGUGCUUCTT	UUGGACAGCUCGAUCAGCGTT
PIP5K2A	NM_005028	5305	ACAUUAAGCCGGUACAUGCTT	UAAUUGCCAUGAAGUACACTT	UCCUAUACACAGACAAACGTT
PIP5K2B	NM_003559	8396	AUUGAAGAGAUGAUUGUCCTT	UAUUGAAGAGAUGAUUGUCTT	UACAUGCCCAGGAACUGUGTT
PIP5K2C	NM_024779	79837	UUGAGAAAGUCCAUAUCCCTT	AACUGGUGGCUAGAAUAUCTT	AAUGUACUGGUGAUAGUUGTT
PIP5K3	NM_001002881	200576	UAGCCAGUUGACUAAUUCCTT	UUGCGUUCAUCCUCAGUGGTT	AAUUGCUAUAGCUUGUGCCTT
PKD2L1	NM_016112	9033	AGUAGGGUCUUGUUGUAGCTT	ACAUAGGUGACAAAGUAGGTT	AAGACGAAGAAGACAUAGGTT
PKD2L2	NM_014386	27039	AAAUGGGUCCCAAGAUAGGTT	UAGGUAUCAUUAAUAAUUGTT	AACAAGAAAUCCUAACUGGTT
PKLR	NM_000298	5313	UAAUUGGACACAGACUUUCTT	AGACUCAAGGCAUCUUAGGTT	AGUUAUAGUCUCAGAUAGGTT
PKM2	NM_002654	5315	UUCCAUGUAGGCGUUAUCCTT	AGACGAGCCACAUUCAUUCTT	UCUUCUGAGCAAGGAAGACTT
PKMYT1	NM_004203	9088	UGCUGGAAGAAGGACUCUGTT	ACAUGGAACGCUUUACCGCTT	AACGCUUUACCGCAUAGAGTT
PKN1	NM_002741	5585	AAUCUUCGAGGGUCAGAGGTT	UCGAUGCGCAGCUCCACAGTT	AAUUGUCCAACUUCAGGUCTT
PKN2	NM_006256	5586	AAGCCAAUUCAUUAGUCUGTT	UAAGAGGUCUUCUUGUGAGTT	UGUCUAGCAACUUAACACCTT
PKN3	NM_013355	29941	AACACAAGCCACGUAGAAGTT	ACACAAGCCACGUAGAAGCTT	AAACUCAGUCACAAAGCAGTT
PLK2	NM_006622	10769	AAAGGUGCCAUCAUUAAAGTT	AGAGUAAUCAACCCAUUUGTT	UUUGAUGAGGUUUAGCUACTT
PLK3	NM_004073	1263	UAGUGAACCUGCUUGAUGCTT	UCUCAUUUAGGAUCUUCUCTT	UUGUAGUGCACAGUCUUUCTT
PLK4	NM_014264	10733	UACGAUGACCCUCAUUAGCTT	UGGAUUAUCUCAGGUUUACTT	AACCAACGGAGAUGUAAUGTT
PMVK	NM_006556	10654	UCACUCACCAGCCAGAUGGTT	ACUCCUAGAACCUAGUGACTT	UUCUGACUCAGCAUCGUCCTT
PNCK	NM_198452	139728	UCAGAGACCAUGAUCUUCGTT	UCUUCGAGUCCUCAAAGGGTT	UCGCGGAUCUCGUAGACGCTT
POLK	NM_016218	51426	UGGGUUUAUCCUUCAAUUCTT	UAGCAAUUCCUUAGCAAUGTT	ACAGAUGAAACUGUAGAUGTT
POLR2K	NM_005034	5440	AAAGCUAUACAACAAUCAGTT	ACCCAAAUAUAAUAUGGUCTT	CAAUCAGAAAUGGGAAGAGTT
POLR3K	NM_016310	51728	AGCUGCAUGAAGUAAGCACTT	UAUCUUUCCACCACACUAGTT	GUAAGCACGAGGAUGUUCGTT
PRKAA1	NM_006251	5562	UACACGCAAAUAAUAUGGGTT	ACAAAUGGAAGCAUUUGGCTT	AAUCCAAUUGUUUGAUUGCTT
PRKAA2	NM_006252	5563	AAAUAACGUAGGUACAUGCTT	AGGACCUGCAUACAAUCUGTT	UCCGAAAUCGGCUAUCUUGTT
PRKAB2	NM_005399	5565	UAACUUUAAAGCAUCGAACTT	UACGGAGUCCUCCAAAUCCTT	AUCGAAACGCAUACAUUUCTT
PRKACA	NM_002730	5566	AAAGUUGACAGCUUGCAGGTT	UCAGGGUGUGUUCGAUCUGTT	UUUCAUUCAGGGUGUGUUCTT
PRKACB	NM_002731	5567	UAGUGAAUGGAGGUACUCGTT	UUAGAUCUCUGUAGAUGAGTT	UCUGUGACCUGGAUAUAGCTT
PRKACG	NM_002732	5568	UUCCGAAGCGCUUGGUGAGTT	UCAUAGAUGGCGAUCCAGCTT	AGAUGCUUGAGGUCAGAGCTT
PRKAG1	NM_002733	5571	AAAGUAUUGCCUGAUUCUGTT	AGCAAUAUUGGCAUAGGUGTT	UUCCCUCAAGUUUCAUCUGTT
PRKAG2	NM_016203	51422	UAACUUGUAAUGUAGUAUCTT	AACGAUGUCAUAACACUUGTT	UCGUCUUUCCACAAAUAUGTT
PRKAG3	NM_017431	53632	AUCAAAGCGGGAAUAGAGGTT	AAUCUUAUGUUGUUCAAUCTT	AGGACUCAGAUCUUCUCAGTT
PRKAR1A	NM_002734	5573	AAGGAAUUCCUCAUACAUCTT	AAAUAAAGCAGUUUGCAUGTT	UUUCUGACCGACGUUGUAGTT
PRKAR1B	NM_002735	5575	ACGACAUAGAAGUUGUCUCTT	AAGGAUGCGCCGGUAGCUGTT	AUCAACGACAUAGAAGUUGTT
PRKAR2A	NM_004157	5576	UCCUAUUACAUCCACAAUCTT	UCUCCAACUGCAUAAGCUGTT	UCCUUAUAGAUCUUCUCUCTT
PRKAR2B	NM_002736	5577	AAAGAAUCAGCCGAAUCUCTT	UAUUACUGGAGCAUUGAACTT	UUUGCAAGCCUCUUGCAACTT
PRKCA	NM_002737	5578	UUCCUACUUGCUGAAUGUGTT	UCCUUUGCCACACACUUUGTT	ACUCGGUCAAGGUUGUUGGTT
PRKCB1	NM_212535	5579	AAAUGAUGCCCUUACUCUGTT	UGGGCCUGGAUGUAGAUGCTT	UGGAUUGGAAGAGUUCAUCTT
PRKCD	NM_212539	5580	UUGGUUCCCUUUCAAAGAGTT	ACUCCCAGCCUCUUGGUUGTT	UGUCGAUGCAUUUCUUGUGTT
PRKCE	NM_005400	5581	UCAAAUCCCUGUAGAUGACTT	UCUGGCUCCAGAUCAAUCCTT	UUCGGGAGCGCUGAAUCUGTT
PRKCG	NM_002739	5582	UUACACAUGCCAAAGUCAGTT	AUCGGGCUCCGCUCAAGUCTT	UCACCGUUCGGGUCUUCUGTT
PRKCH	NM_006255	5583	AAUCUUUGAAUCCACUUUGTT	UUUAUCAUGGAGGAACAUGTT	UCUCGGUCAUGGUGCAUUCTT
PRKCI	NM_002740	5584	AAACGCUUGGCUUGGAAAGTT	UUCAGACUGAUCAAUCUUCTT	AACUUGGAAGAGAUAAUCCTT
PRKCQ	NM_006257	5588	UGAGUGCUCUCAAUCAUGGTT	UCCGCGAUCUUGAUAUGUCTT	UCGGCCUUGAGGUUUCAGCTT
PRKCZ	NM_002744	5590	UACAGUUAAAGGGUCAAUCTT	AUACUCAAAGCCUUCGAACTT	UCUGAUUAGGUCAAAGUCCTT
PRKD1	NM_002742	5587	AGAUAAAGGAAUUUCCUUGTT	AGGCGUCUCAAACAUACACTT	UUGUCAAGGUGAAUUGGUCTT
PRKD2	NM_016457	25865	UCGUAAAGGCCGUAGAAGCTT	ACGGUGGGCCGUGUAUAGCTT	UCUCAUGCGUGAUGUAUCGTT
PRKD3	NM_005813	23683	UGAUUAAGGAUCUUCUUCCTT	UUGAUGCACAGCGUUUAUGTT	AAUAGCCACUUCAUUACGGTT
PRKDC	NM_006904	5591	UUCGUUUGAUGAAAGGUUCTT	AAUCCUCGCGGCAAACGUCTT	AACGAUUGAAGUCUUGAAGTT
PRKG1	NM_006258	5592	UUCAAACGAACCUCUAUCCTT	UCACAAGGCAGGUUACAGCTT	AGUCGGCUGAAAUGUCAUGTT
PRKG2	NM_006259	5593	AGCACAAAGAUAUGGUUUCTT	UCAAGAGGCACUUUAUCUGTT	UCAGCAAUAAUGUUAGCUGTT
PRKX	NM_005044	5613	UGAUGCUUCACAUCAUUCGTT	UCCUUAUGCCGUGAAGAAGTT	UUUCCUAAUCGCCUUGUUCTT
PRKXP1	XM_497470	441733	UGAGGGACGGGCUGAUGACTT	UUUCCUAACCACCUUGUUCTT	UGAGGAACGAGCAGAUGACTT
PRKY	NM_002760	5616	UCUGGUUGCUUAAAUAAUGTT	AAAUAAGUCCAGUUCAAACTT	UGGUGUUUCACAUCAUUCGTT
PRPF4B	NM_003913	8899	UAACACCUCUCGUAAGUUCTT	UCUAUACCAUAGUCAUAGCTT	AUUGUAACGUUUAUCUAGGTT
PRPS1	NM_002764	5631	UCAUAGAGAUGUCAAUCACTT	UAAAUUGUCAUUGAUUUCGTT	AAAUUGUCAUUGAUUUCGCTT
PRPS1L1	NM_175886	221823	AUCCACUUCAGGACAGUUGTT	UAGACUGUCGUUGAUUUCGTT	AUCCGCACCUGCUAUAGAGTT
PRPS2	NM_002765	5634	AAGGAUAGCAUACACUUUGTT	AACGUUUCUCAUUUAAGACTT	UCAUGGAAAUGUCAAUGACTT
PSKH1	NM_006742	5681	AUCUUAAGGAUCAGGAUGCTT	UUGUAUUGCUGCUGGUAGCTT	UCUUAGUGCCACUGAAGGGTT
PSKH2	NM_033126	85481	UGUAACGAUGGCUAACCCGTT	UCCUGUAAAGCCUUGUCUGTT	UGGAUGAUAGUAUAAGAGGTT
PTK2	NM_005607	5747	UCCCUCGCAGGUCCAAUACTT	UCGUACACCUUAUCAUUCGTT	ACUAUCUUCCAUAUAUCGGTT
PTK2B	NM_004103	2185	UCUCAUCGGACUUCAUGUGTT	UCAGCCAACCGGAUGUUGGTT	ACCUGAUGGACCUGAUCUGTT
PTK6	NM_005975	5753	AAAGAACCACGGUUCCGACTT	UCGGCACUCGGCUUCUCGCTT	UGGUGCAGGAGGUUGUCUCTT
PTK7	NM_002821	5754	AAACUGCCCAGCUCAAAGCTT	AAUGUGGCAACGAAGUGUGTT	ACCCGUGGCUCAAAUAGCGTT
PTK9	NM_002822	5756	AUGGACUCUAAAUAGUCUCTT	AACUAUGGACUCUAAAUAGTT	UCCUUGGGAAUCCUCUUUGTT
PTK9L	NM_007284	11344	UGGAGUAGAGCAUUCGCUCTT	UUGAUGAGCCGCACAGAGCTT	UGGUUUCCCGCUCUAGGUCTT
PXK	NM_017771	54899	UUAGCAACGCUGAGGAUUCTT	UAGACUUAGGCCUGCAAUCTT	AUAGUUUGCGGAAUAGUUGTT
RAB32	NM_006834	10981	UAUACUCGGGUCAUGUUGCTT	UUGAAGUGCCACAUGUGGGTT	AGCCAUAUAUCAGCAACACTT
RAB38	NM_022337	23682	UAUCUAUCCUGACGUUUACTT	UUAACUUGGAGUCCAAAUCTT	UAGACCCUCGUCAUGUUUCTT
RAGE	NM_014226	5891	UGUAGAACCCAUCAGUGAGTT	UUGCCUCCGAAGUCGAGACTT	UCCCGAAAGCUUUAGUUUGTT
RALB	NM_002881	5899	AGUAGUUAUCUCGAAUGGCTT	AACAGCUGUUUCCUAUCUGTT	AUAGUCUUCUACAAACUCGTT
RAPGEF3	NM_006105	10411	UGAUGAUACGGUUGAAGUCTT	UGGGUCACCACGUUGACAGTT	AGCCUAAGGUGGUACUUCCTT
RAPGEF4	NM_007023	11069	AGACCUUAAACAGAACUUCTT	ACUAGAUUGUCAAUGAACGTT	UCGCGGGCAAGCAAACAGGTT
RBKS	NM_022128	64080	AAGUUGCUGGAGUUAUUUCTT	UGUAGCAGCAUCUUUAGUCTT	UUUGCCAACCUUACACACCTT
RET	NM_020975	5979	UUGCCAUCCAUUUAACUGGTT	AAGAAGGAGAAGUAUACGCTT	UUGUACUGGACGUUGAUGCTT
RFK	NM_018339	55312	UAUCAGCUGGAAGAUUAUCTT	UAUGGGUUCCAUCCUAUGCTT	AAUUGCUGAAAUAAGUGACTT
RIOK1	NM_031480	83732	AAGUCUGGCAUCCUGAUACTT	UGGCCUUUGAGAGAUAAGCTT	UGACCUGCAGGUACAACUCTT
RIOK2	NM_018343	55781	AUACUGAUGCAGGAUCUUCTT	UUAGAUGAGGGCAUUCAUCTT	AUGACGACAAGGCAAUUAGTT
RIOK3	NM_003831	8780	UAAGUAAACGUGUCUUAGGTT	AUUGGCAGCUGACAAUCACTT	ACUGAAGCGAUCUUUAAACTT
RIPK1	NM_003804	8737	AUAAUUGUAGGCUCCAAUCTT	UUCAAUGCCAGGAAAUGUCTT	UCUCGUAAGGUCUUUGCUGTT
RIPK2	NM_003821	8767	AGAGGAUCCACAUGAUUCCTT	UAUAUCGUGCUUGAUACUGTT	AUUAGAGAGAUCAUACGUGTT
RIPK3	NM_006871	11035	UGACCUCCCUGGAUAUCGCTT	UAGUCAAGUAGUUGUUGUCTT	AAACCAUGACAUCAUUACGTT
RIPK4	NM_020639	54101	UCGACAAGCAGCUUGACAGTT	UCAAGCAACAGCUGAUAAGTT	UACACAGGCAGGAUGUAGCTT
RIPK5	NM_015375	25778	UAGCCACUGCCUGAUUAAGTT	UGAUGCGCUGGAUGAUCUGTT	UGACGACCCUGAGUGAAACTT
RNASEL	NM_021133	6041	UGAGUUUGCCAAUCAUAGGTT	ACAUAGAUCACCAGAUCUGTT	AGUAGUCUGAGGAUCUCACTT
ROCK1	NM_005406	6093	UUAAACGAGCUUUGGUUACTT	UACCAAUCACCUUCACUACTT	UUCGCCCUAACCUCACUUCTT
ROCK2	NM_004850	9475	UUUAAGCUCCAUAUGUAGCTT	UUCGAUGGACUCAUAGAUCTT	UCUAUAGUAGGUAAAUCCGTT
ROR1	NM_005012	4919	AUAUCCAGGAGGUAUUGGGTT	AAAGAGGUAGCUCUUUAGCTT	UCAUCGCGACACAAGUCACTT
ROR2	NM_004560	4920	AAGCGAGUCCACAUAAAUGTT	UUUAGCCACCGCACGUUAGTT	AGCGAGUCCACAUAAAUGGTT
ROS1	NM_002944	6098	UAACCCUUCUCGGUUCUUCTT	UUAUAAACCACCACUACUCTT	UCCAACCGAAGGCAAUGUGTT
RP11-145H9.1	NM_001012418	340156	AACUGCGAGGGCUGAUGUCTT	UUAUUCGCCAACUCUUCUCTT	UCCUUAAUCAGAAGCUUAGTT
RP6-213H19.1	NM_016542	51765	UCUUGACGUAGGUUUGGUGTT	UUAGCAUGGUAGCAAUCUGTT	UUCAAUCGCCUGAUUCCUGTT
RPS6KA1	NM_002953	6195	UAGCUUAUUCCAGUCAAUGTT	ACAUCAGCCAGGAUGUCUCTT	UUCGCCUUCAGAAUCAGUGTT
RPS6KA2	NM_001006932	6196	AGCUGAAUCCUCUAAACAGTT	UUGGACACGACGUCUUUAGTT	ACCAGGUACACAAACUUGCTT
RPS6KA3	NM_004586	6197	UCCACAUAAAGAAUGUUGCTT	UGUAACAAGGAGUCAUGAGTT	AAACUGGUGACUGAUUACGTT
RPS6KA4	NM_003942	8986	AAAUGAUGCCGAGCUUGUGTT	AUCAUGUACAGAAUGACGCTT	UUGCUCAGCCCGAAGUCCGTT
RPS6KA5	NM_004755	9252	UGUCCUGUCAAAUUAGCAGTT	AAACUGAAGAGGGUCUAUGTT	UUUGGCGGCUAAAUCAUCCTT
RPS6KA6	NM_014496	27330	AUAAGAACACCAUAUGACCTT	UGAGUCAGGGCAGAGUAUGTT	AUGCAUCGCUUGCAAACAGTT
RPS6KB1	NM_003161	6198	UUGCAACAGAGGUUUAAAGTT	AUAGUCCAAAGUCUGUUAGTT	ACCAAGUACCCGAAGUAGCTT
RPS6KB2	NM_003952	6199	UGAAGCGGGUAUCAAACUGTT	UCCGCUCAGCCCGUGUGUGTT	UCCUUAGGACUUUCAUGGCTT
RPS6KC1	NM_012424	26750	AUCGCCCAAACACUAUUCCTT	AAUCGCGGCACACAAUUCCTT	UUGUUUGGGUUCAAAUCGCTT
RPS6KL1	NM_031464	83694	UAGUCCUCACUAACAUCGCTT	AGACAUUUCUGGCUAAGAGTT	AUACAGUAGAGACCCAAAGTT
RYK	NM_002958	6259	UUCGGUAACCAUCUUUCAGTT	AAUAGGAAGAAGAUUUCUGTT	AGGAUCAUAAAUAGUUCUGTT
SBK1	NM_001024401	388228	AAGCGGAACACCUCCUUGGTT	UCAACCUUCCCAUAGGUGCTT	AGCACCGUCCGCUUGAGCGTT
SCYL1	NM_020680	57410	UGCCGACAGAAAUCCUCAGTT	UUGGGUGCGAACGGAUCAGTT	AAUCCUCAGGGAAUGCGUCTT
SCYL2	NM_017988	55681	AAGCAGAUUGUCCUAUCACTT	UAUUAAGGGCAGACAUAUCTT	UGUGAUAACUGGUUCAUGCTT
SCYL3	NM_020423	57147	UAUCAAUUCCUCUGACAAGTT	UCCGCUUCCACAGUACAAGTT	AUGGGAUUCAGCAAAGUUGTT
SGK	NM_005627	6446	UAGGACAAAGUACAAUUUGTT	AGUCAGAUGGUUUAGCAUGTT	UGACUGCAUAGAACACUUCTT
SGK2	NM_170693	10110	UCAGGUGCCAAGUACUCAGTT	UACAUCUUGGCUGUAGAAGTT	UCGAUCAUAAGGCUCUUUCTT
SGK3	NM_013257	23678	UUCAGUCCCAUCUAUAGACTT	AUCAAACUCUGCAUAUCUCTT	AUAGUCAGAAGAUACACACTT
SKP1A	NM_170679	6500	UAGAGAACCCACAGUUCAGTT	AAUCAAUACAGUGGUACUCTT	AUCAAUACAGUGGUACUCCTT
SLK	NM_014720	9748	UGUAACGCUGCAUUUGCUCTT	UCACUGCGCUGAAUCUUGGTT	UAUCUAUCUGAGUAGUGACTT
SMG1	NM_015092	23049	AUAAUCGGUACCACAAGUCTT	AAACGAAGCUCUAACUCAGTT	UGAACGUAAAGCUUCACUGTT
SNF1LK	NM_173354	150094	AUUUGCCAGAACUUCUUCCTT	UAUGAUGUGUGGAUGGUUCTT	UAAAGCUUUAUGAUGUGUGTT
SNF1LK2	NM_015191	23235	AAGGCCUCCACGUUGGAUGTT	AUAGGCCUGCAGUUGAGACTT	ACAGCAGACAGGAUUUGCCTT
SPEG	NM_005876	10290	AGUGUCAGAAGAACGGCGGTT	AGAAGAACGGCGGUUCUGGTT	ACUGACUGGUCCAUAAGUGTT
SPHK1	NM_021972	8877	AUACUUCUCACUCUCUAGGTT	AUAGCGUGCAGUUGGUCAGTT	UCUUCCUACAGGGAGGUAGTT
SPHK2	NM_020126	56848	UUGAUCAGGCACUACCCUCTT	UCAUUGAUCAGGCACUACCTT	ACGGAGAGCAGGUCCAGUGTT
SRC	NM_005417	6714	AUACCCACCGCCCUCUCAGTT	UGUCCGAGGAGUUGAAGCCTT	UCUGCAUUGAGCAGUAACCTT
SRMS	NM_080823	6725	UUGACCGGGAUCUUGGAGCTT	UGUUGGCUGACUUGAUGACTT	UCCGUGACGAUGUACACAGTT
SRPK1	NM_003137	6732	AUUAGCAUUAUGUAGAUCCTT	AACGAUAUUGCCUUGUUUGTT	ACACCUCAGAUGUUAUAGGTT
SRPK2	NM_182692	6733	UUUAUGUCGUCCAUUUGGCTT	UUCUCGAACACAUUUGAGCTT	UAUGAUGUGGGCUAUGUGGTT
STC1	NM_003155	6781	UGAGGUUGUGAAUAACCUCTT	ACGAAUUCCAUUUAACAUCTT	UGCCAUUGCAGAAUGUUGGTT
STK10	NM_005990	6793	AAUUCUGGCAUCCAUUGACTT	UCACCUCAGAGGAGUUCUGTT	AGGCUUGUCAGCAUUGAGGTT
STK11	NM_000455	6794	AAUCAGCUGACAGAAGUACTT	ACUGGGAAACGCUUCUCCGTT	UUCACCUUGCCGUAAGAGCTT
STK16	NM_003691	8576	UAACCCUUCCACUAGGUCCTT	AAUGUGAGGACGCUGAUGCTT	UUCAGAUUUGGGUAGUAUGTT
STK17A	NM_004760	9263	AUUAAUGACCCAAGGAUUGTT	UUAAUGUCACCCAAUGGAGTT	UAAAUUCUCCUGGAAUUUCTT
STK17B	NM_004226	9262	ACUUCGGCAAUCAAAUCUCTT	AUAUACAUUGUCUAACCACTT	UUACAGGAGGAUUUAGAAGTT
STK19	NM_032454	8859	UAGAGAUGCAGUCCACUAGTT	AGUACUUGAUGAAUCUCCCTT	AGGUCGUGCACAUGGUAGGTT
STK23	NM_014370	26576	UUUGAGGGCCACAAAGCGCTT	AAGAACUCCCGGGAAUAGCTT	UGAGCUGGACAAUGGUCUCTT
STK24	NM_003576	8428	UUCAAUAACUCCUUAGCAGTT	UUCAAUAGCUGUUAUGCCCTT	UAAUAUAGUAGCGAUCUGGTT
STK25	NM_006374	10494	ACAGCAGUGCGCUUCAGCGTT	UGGCCGUGGGCCGGAAUCGTT	UUCUUAUGGAGCUCAGAACTT
STK3	NM_006281	6788	UCAUAGUUCCAUCUUCUUCTT	AACUUGACCGGAUUCCUUGTT	AAAUAGCCCUCAUUGGAUGTT
STK31	NM_031414	56164	UUUCAACUCAGGUGACAUCTT	AAACCUUUAAGGUUCUUUGTT	UGUACCAACACUGAUCUUCTT
STK32A	NM_145001	202374	AUUGCGUACAUCUUCUUGGTT	CUGCCUUUCCCAAUGGCUCTT	AACCAGGAAAGGGUGCUCCTT
STK32B	NM_018401	55351	UUCAACCUCCCUUUAUUGGTT	UAGAAUCAUCUCUUCAAGCTT	UGGAUUCUAGAAUCAUCUCTT
STK32C	NM_173575	282974	UUGAAGUCGGUCAGGUGUGTT	AAAGAGUGGAAGAUCUCCGTT	UGAAGAUAGUCAUUCUCGGTT
STK33	NM_030906	65975	UCUAGUAGUUCCUUAGCUGTT	UGUGAAGAUAUGCUAUAGCTT	ACCGAAGAAAGUUUAUUGCTT
STK35	NM_080836	140901	UAACCCAGGAUCCUUUCUCTT	ACAAACCAGAGAUAGCAGGTT	UUGCUUAGUCCAAAGUCGGTT
STK36	NM_015690	27148	AAAUGGCUCCAGGUAUAUCTT	UGGACAUAUCCCUGAUUAGTT	UUCUUCGACCCUUGUACACTT
STK38	NM_007271	11329	UUGGUGAAUAGAGUCUAUGTT	UUCAUGUUGAGCGAUAAGGTT	AUGCUCCUCUGCCUAUUACTT
STK38L	NM_015000	23012	AUAAAGAUUCCUCUUAUCCTT	UCAAGCAUAUCAGACUUUCTT	UCACUUGGUGGGUUGUGUGTT
STK39	NM_013233	27347	ACCUCUUUAAGAAUUGUUGTT	UAAGCAGCUUCUCAAUCAGTT	ACAAGAAGAAGCUUCUCUGTT
STK4	NM_006282	6789	AGUAUUGGCUCCAUCAGUCTT	UCAAGUCCCUUAAGAGUUGTT	AUAACGAUCCAUAAGUCUGTT
STK40	NM_032017	83931	UAACCAUCCGGCUGGAUUCTT	UUAUCGCUGAAGUCAUGAGTT	AAGCAGAUUAGUUAUCUAGTT
STYK1	NM_018423	55359	UUCAUGAUACUGUACAUGGTT	ACACUCUUGGGCUUAGAAGTT	UUAAAGCCUUGAGAAUAACTT
SYK	NM_003177	6850	AUUCAUGAGAUCGUACAUCTT	AAUCAAUUCCUCUGGAUACTT	AUCCUAUCAGGACAAUUUGTT
TAF1	NM_004606	6872	AAUGCUUGCAGCAAUUGGCTT	UAGUUAAUUUCAUGAUUUCTT	AUCUUAUGAAGAUAAAUUGTT
TAF1L	NM_153809	138474	AGAGUAACUACUGAAAUCCTT	AAGUGCCUGCAGUAAUUGGTT	AAUUGUCUGGUAACAGAUGTT
TAF9	NM_001015891	6880	AUUACUGGGCAGCUGAUGCTT	UAUUACUGGGCAGCUGAUGTT	AAUAUUGUCUGUUAGUUUCTT
TANK	NM_004180	10010	UAAGAAAGUUGAGUCAUUGTT	UUACUGCAGAAUCUCUAUCTT	UAUCUUGUGGCUGAUCAAGTT
TAOK1	NM_020791	57551	UUUCGAAGUUUAUACUCUCTT	AGUAUGAGAAUGUAAGUAGTT	AACACCAUGAUCUUGUUCCTT
TAOK2	NM_004783	9344	UAAAGAGCGGUGGUUUCCGTT	UGGUAUAAGGCACUCAUCGTT	UGGACGCAGAACCAAAGUCTT
TAOK3	NM_016281	51347	UAUACUCUGUUCAUACUGCTT	UUCCGCUUGAAGAAACGACTT	UGUCGUGUAACCAAAGAUGTT
TBK1	NM_013254	29110	AUUCGGUGAAGUAUAUCACTT	UGUCAUGCAAUUUAACAGGTT	ACUAAUGUGUUAGAACUUGTT
TCEB3C	NM_145653	162699	UCCUGGAGGCAAUGAAUCCTT	UUCCCGCUCCUGAAGAGCCTT	UCUCUGUGCGGUACAGCUGTT
TEC	NM_003215	7006	UUCAGCUAGGUAAUACUUCTT	UUUCCCGUUACGUAAUUACTT	UCACUUACUAGACAAUUUCTT
TEK	NM_000459	7010	AACUAAGCUGGCUAAAGAGTT	UAGUAACACACCAUAGGACTT	UACCUGGCCGAGUACACUCTT
TESK1	NM_006285	7016	UUCCCGUCGGACUAGACAGTT	AGAGCCCUGAUUGUGUGUCTT	UUCAUAUACUCUGUAAGAGTT
TESK2	NM_007170	10420	AAAUCCUGCAAUUGAAUUCTT	AUAUACCUAAGGAUGUUGGTT	UUUAUCAGGCAGUUCUUAGTT
TEX14	NM_031272	56155	UCUCGUGCAUUAUUGUCUGTT	UCCUAAGGCCCAAUAACGCTT	UAUGAUACUCAAUAACUCGTT
TGFBR1	NM_004612	7046	UACUCUCAAGGCUUCACAGTT	UAAUCCGCAAUGCUGUAAGTT	UUUGGAGCAAUAUCAAUGGTT
TGFBR2	NM_003242	7048	UCUUCCAAGAGGCAUACUCTT	ACAGGCAGCAGGUUAGGUCTT	UAUUUGGUAGUGUUUAGGGTT
TIE1	NM_005424	7075	UAAGUGGCACUGUAGAUGCTT	UAGUUCAGGGACUCAAUGGTT	UAAGUCAGAGGCUGUAAGGTT
TJP1	NM_003257	7082	UUCGGUCAAAGUAUGACAGTT	AUGAGAUCGCUCGUAUAACTT	AGACGAUCAACUGCAUUUGTT
TJP2	NM_004817	9414	UUUGAACACUGGCCAUUUGTT	AUUGGCUGAAUUUAGGUUGTT	UGUACUGUUCCCAUAUCAGTT
TJP3	NM_014428	27134	UCUAGUUUGAUGAUCUUGGTT	AAGAUGCCCACGUCAUUGCTT	UCGUAGUCGCUGUUAACGCTT
TK1	NM_003258	7083	UGGCAUACUUGAUCACCAGTT	AGUAGCAGAGCCGACACACTT	UAAGCAGACCAGUGGGUAGTT
TK2	NM_004614	7084	UAAGUCUGUAGCGUAAGACTT	ACAAGUCUCAGGAUUGGUCTT	AACACCUCGACGUCUGUCGTT
TLK1	NM_012290	9874	UUCUAAUGCUGCUAAUUUCTT	AAAUCUAGCUUCCAAUAACTT	UCACGUAUGUGAAGAUUUCTT
TLK2	NM_006852	11011	UAAUUUGUGCUGUUUCAGGTT	UCGGAUGUGAGGCAACAAGTT	AACUGGUGGAACACUUCUGTT
TNIK	NM_015028	23043	AAUACUGCCGCUGAAACUGTT	ACUCUUGAAAUCAUAUGUGTT	UGGAGCACCACAUCCUUAGTT
TNK1	NM_003985	8711	UGUUUGAGAAUGUAGUGGGTT	AAGCCAAGGAGCAUGGGAGTT	UACGGGCUCCAGGCAUUCCTT
TNK2	NM_005781	10188	AUCUUAUGCAGGAUCUGACTT	UACUCAUCCACGACUUGCGTT	UUCCUGCAUGACGUAAUGGTT
TNNI3K	NM_015978	51086	UUUCGCCAGUGAGAAUUUCTT	UAAGCCCACAUCAAACAUGTT	AAUUUGACUAGGUCAAUGCTT
TP53RK	NM_033550	112858	UCAGCCCAAAGUCUAUGAGTT	UGAAACUCAGCCCAAAGUCTT	UCACUGAGCCUUCAAUUUCTT
TPK1	NM_022445	27010	AGGCCUAAUAGAAUCAAAGTT	UCACAUCAACCUUUAAGUCTT	UGCAAACCCAGGUGAAUCGTT
TRIB1	NM_025195	10221	AUGUGUGUGUCUUCUAGACTT	UUAAGAAUUAUGAGGUUUCTT	AUCCAGCAGAGAUAGUUGGTT
TRIB2	NM_021643	28951	UACUCAGCCAGGCAAUUCGTT	UCCUGGAACCUGCUAAGUCTT	UCGCUCAAAGAACACAUAGTT
TRIB3	NM_021158	57761	UACGGUGGCGGCUUCGCACTT	UAUACUCAGUGCCUGUAGGTT	UCAGCGAAGACAAAGCGACTT
TRIM24	NM_015905	8805	UAGCAACUUUAAUAUCCUGTT	AACUUUACCCUCUGAUGAGTT	AGAAAGAUGGAAUACUUUGTT
TRIM28	NM_005762	10155	UAACAAUAAGGUUGUAGUCTT	ACUGGUUGCACAUAACCAGTT	UAGAGCGCACAGUAUGGUCTT
TRIO	NM_007118	7204	AACUGGUGGAUGUAGUAGGTT	UUCCGAAGAUGAUGAGUUCTT	UAACCGUUCUCUAACUUGCTT
TRPM6	NM_017662	140803	UCCCUGACCACCUCAAUAGTT	ACUGUGAACCAGUUCUUGCTT	UUUAAGGCAGGUCGAAUUGTT
TRPM7	NM_017672	54822	AUAUGAUAGCCUCACAUACTT	UAACCAUAAUGAUAUACUGTT	UAUGAACUUUGCUAGCUUCTT
TRRAP	NM_003496	8295	UUAAAUGCAGGACGAAUUCTT	UCCGCGAAGCCUAUCAGAGTT	AAUGCCGCAAUUCGUAAAGTT
TSSK1	NM_032028	83942	AGAGCUUGGGCUUUAAGCCTT	UUCAGGCGCUCAGAGUAAGTT	AAGGUUGUCACACUUGAGGTT
TSSK2	NM_053006	23617	UCCACAAAGUCAGUAGGUGTT	UGUCGGAACAUCUUGCGUGTT	AUCCUGUUCUCGUUCUCGGTT
TSSK3	NM_052841	81629	CUCUGGAUAAACUCUUCUGTT	CUGGAUAAACUCUUCUGGCTT	UUUCCCGUCGGCAGACUCCTT
TSSK4	NM_174944	283629	AUGGUUAGCUGGGAAAGUGTT	UCCAGAAUGAUGUAUACUCTT	AAUGGUGGCACGCUUAGUGTT
TSSK6	NM_032037	83983	UUCCGAACAAGGGCAACUGTT	AAGUCGGUGAGCUUGACGCTT	UCGCUCAGAAGUUUGUCUCTT
TTBK1	NM_032538	84630	ACACUGACAUGAUCAACUGTT	AUAGUUAAACUUCUCGUUCTT	UACAUAGUUAAACUUCUCGTT
TTBK2	NM_173500	146057	UGUCCUACAGCCUCAUUUGTT	AUCCAAAGAAGAGAUAUGGTT	AAGUAGUGGUGGUUGUUAGTT
TTK	NM_003318	7272	AACAAUGCCAUGUUGAUGGTT	UCAAUUAGCUUUAGCAUUCTT	AAUUCCGGUAACCUAUUUCTT
TTN	NM_003319	7273	UAACGGCUGCGUAAACGUCTT	ACUAUCAGCUUGUAAGGUCTT	UACUUCGGAUGCGAACAUCTT
TXK	NM_003328	7294	UUUCCGGUCACCAGGUUUCTT	AAACUGACCGCUUCCAAUCTT	AUAUGUGACCGCCAUUCACTT
TXNDC3	NM_016616	51314	AAUCGCUGCCAUACAACUGTT	UUAAUCAAGCCUAAAGUGCTT	UCAUCAUUCCAGGUGUAACTT
TXNDC6	NM_178130	347736	AUAUGAGGGAGUCACAAAGTT	UUCCAUGGGAAACACAUUCTT	UGUACCAGCUUCUCAAAUGTT
TYK2	NM_003331	7297	UAUGCGGAAAUAUAGCAUCTT	AUAGCAUCAGGCUUGCAUCTT	UGAGAUUGGAGGUUUCUCCTT
TYRO3	NM_006293	7301	UGCUUGAAGGUGAACAGUGTT	AAUGAUGUCAGCUUUCAGCTT	UCUCCUUUGCCCAACAUCCTT
UCK1	NM_031432	83549	UAGACCACCGUGGUCUCUGTT	AAAGGUCCGCUUGUAGCUCTT	UGUCGGCAGGCAGAACUCCTT
UCK2	NM_012474	7371	UUAAUACUCUGCGUGAGAGTT	AUUAUCUGCACCUCUAGGGTT	UGUUGGCAAGCAGAAUUCCTT
UCKL1	NM_017859	54963	UAGCGGUCGCCAAAGUUCCTT	UGGACACACCGGUGAUCUGTT	AAGUUGAAGUUGUUGUGUGTT
UHMK1	NM_175866	127933	AGCGUGAUGGCACAUUUGGTT	UUUGCGGAAACCAUACUCGTT	UUAGGUUACUGAUUAAAGCTT
ULK1	NM_003565	8408	UCUCUAUAUGCAUAAAGUGTT	AGCGCCAUGGGCUUGUCCCTT	UUGAGUCGGCAGUGGUCUCTT
ULK2	NM_014683	9706	AAUACUAGGCAUUAAGCUCTT	AAGUCUUGAGGACUAUUGGTT	UCCUGAACAUCAUAGAGUGTT
ULK3	NM_015518	25989	UGCCUGAGGAAACUGUAGGTT	AGAGGUCUCACCAUACAGGTT	UCUCCAAGGAGCUCAGUAGTT
ULK4	NM_017886	54986	UGAAUAUGUUGGUAGAUGCTT	UUUAACUGGUGGCUGUUUCTT	UGAGAAGAAACAUGGAUUCTT
VRK1	NM_003384	7443	AACACAAGGUGCAUCACUGTT	UCAGCAAGAUAUAUACAGCTT	AUGUAUUUGGCAAUUUCACTT
VRK2	NM_006296	7444	UUCCUGAUACUGUUUGUGGTT	UUCCCAUUGGGACAAUAUCTT	UUCCAUUACCAUAAAUCUGTT
VRK3	NM_016440	51231	UUUGUCCUGGUGAACACCGTT	UCUGACAGCACAUGCUUUGTT	AACAAGCGCCCAUCCUUGGTT
WEE1	NM_003390	7465	UCGGCAUUCAAUUCUAUUCTT	UCUAUUCGUAAUUGUUCUGTT	AACAUAACUUUGUUGGAUGTT
WEE2	AK131218	494551	AAGACCUCAGCUUAUCCUGTT	UACCACCAAUCUAUAAGACTT	UAGACUGUACCAAAUUCGCTT
WNK1	NM_018979	65125	UGACCAGACAGGUUACCUGTT	UGGACUACUACUUGAUAGCTT	UGUACUAGAAACAACGAUCTT
WNK2	NM_006648	65268	UUGCUACUAGACUUAUAGGTT	UCGUCCAGGCUCUUGAUGGTT	UAUACGUGGCAAUUUCAUCTT
WNK3	NM_020922	65267	UAAGUACGUCUUUAAGGUCTT	AUUGUCACCUGUAACAGAGTT	UCCUAGAUCACCAAUCUUCTT
WNK4	NM_032387	65266	AUCAGAAAGCAUCAGAUUCTT	UUCUGUAGUGUCUGUAGUGTT	ACCAUCUUGCUGUUAUGGGTT
XYLB	NM_005108	9942	UCCUUGUGCACAUGAACACTT	UUGGAGCUAACUUCACAACTT	UCUCCAAGAUGAUAUCCAGTT
YES1	NM_005433	7525	AAUGGUGUCAUGGAAAGACTT	UUCAGGUCUGUAUUUAAUGTT	UUCACUCUCUCUUACUAAGTT
YSK4	NM_001018043	80122	UGGUCCAUAGGAUAGGUUCTT	ACUCCUAUGGGAAUUCAUCTT	UGCCAAAUGAAGUCUUUGGTT
ZAK	NM_016653	51776	UUCCAACCAAGGACAUGUGTT	UUAAUGUAAUCAUAGAGUGTT	UAUAACAACGUUUCUUGACTT
ZAP70	NM_001079	7535	AACUUGCGGAAGUUGAUGCTT	AUUGCUCACAGGGAUCUCCTT	UUAACCAGCAGGACGUUGCTT
